# Supplementary material for: Integration of Non-Coding RNA and mRNA Profiles Reveals the Mechanisms of Rumen Development Induced by Different Types of Diet in Calves
Source: Genes (Basel). 2023 May 16;14(5):1093. doi: 10.3390/genes14051093 (PMC10218261; doi:10.3390/genes14051093)
Supplement: Supplementary file 1 [file genes-14-01093-s001.zip › Supplementary Tables.xlsx]

## Sheet: Table S1
Table S1. The ingredients in the diets and the nutritional composition.
Item	concentrate diet
Ingredients, %
Corn	61.15
Soybean meal	30.05
Compound Vitamin	0.03
Trace mineral premix	0.4
CaHCO3	0.67
CaCO3	1.65
50% Choline chloride	0.1
Soybean oil	4.02
L-Lys	0.11
DL-Met	0.43
Mineral additive	1.39
Nutritional Composition
NE, Mcal/kg	8.49
CP, %	17.73
Ca, %	3.1
Available phosphorus, %	0.79
Lys,%	0.99
Met, %	0
NE= net energy.
1 The compound Vitamin A 1,900,000 IU/kg; vitamin D 250,000 IU/kg; vitamin E 3,000 mg/kg; niacin 4,000 mg/kg; Cu 1,200 mg/kg; Fe 525 mg/kg; Zn 13,000 mg/kg; Mn 5,500 mg/kg; I 170 mg/kg; Co 50 mg/kg; Se 27 mg/kg.
2 Net energy for lactation was calculated based on the National Research Council of America recommendations (NRC, 2001).

## Sheet: Table S2
Supplementary Table S2. Primer sequences used for qRT-PCR
Gene		Primers (5'→3')	Tm(annealing temperature)	up/down-regulated
PLD4	Forward	CCCAACTCCGGCCAAGAAC	59℃	down-regulated
	Reverse	GCACCGAGCTCCTTCACCTGT
CIDEC	Forward	CGTGAAGGCAACTCTCTATGGC	59℃	down-regulated
	Reverse	TGTTCCCGCTCTGTGGCAT
NKX6	Forward	CCGCACGGCATCAACGACA	64℃	down-regulated
	Reverse	CGGCGCTGGGGCTGAAGTA
OTP	Forward	GGAGCTTCGCCAAGACTCACTACC	64℃	down-regulated
	Reverse	CGCGGAACACGTTGGTGGTCT
HCRTR2	Forward	TACCTCCACCCCAAAGAATACG	58℃	down-regulated
	Reverse	GTGATGGTCACAAGCACGTCAG
TCONS_01155149	Forward	GCTCCCCCTCGCCACTCGC	66℃	down-regulated
	Reverse	CCCCAGGCTGCGGTTTCTCA
TCONS_00554140	Forward	AGCCCACCAGGCTCCTCTGTC	62℃	down-regulated
	Reverse	GTAGGGCTGCGTTCCTGTTGG
TCONS_01155062	Forward	CGAACTCCACCCTGTGAATGA
	Reverse	CTTGGGACAGGAGAGTCAGGC
TCONS_00272020	Forward	CTGTCGTTTGCTTTGTTTCAGTC	57℃	down-regulated
	Reverse	CAGGCTTCCTCTGGGTTCC
novel_circ_0010053	Forward	TCCATTGTTCCAGCAGCCTC	57℃	down-regulated
	Reverse	TGGGAGATAACCCGACAGGA
novel_circ_0007245	Forward	GGGAGGATGCTGTCTGAACTT	57℃	down-regulated
	Reverse	CAGCTTCAGAGAGTTTCCGAGT
novel_circ_0021086	Forward	TGGGCCCAATGATACTCCTG	56℃	down-regulated
	Reverse	GTCAATGATCTTTAGGTGTTTTTGC
ACTB	Forward	GCCCATCTATGAGGGGTACGC	62℃
	Reverse	CTCCTTGATGTCACGGACGATTTC
bta-miR-2840	Forward	GCATAGGCCGCTCCGTAGTAT	52℃	up-regulated
bta-miR-11975	Forward	GATGGCGATGATGCATGGAT	52℃	up-regulated
bta-miR-11973	Forward	CTTGCTGAGTGACATCCATGCT	52℃	up-regulated
bta-miR-2447	Forward	TCTAGGAACATGTTTGGCTGCT	52℃	up-regulated
bta-miR-200C	Forward	TAATACTGCCGGGTAATGATGGA	52℃	up-regulated
bta-miR-2441	Forward	ATTGAACTGTCTTACTCCCACATCC	52℃	up-regulated
U6	Forward	TGGAACGCTTCACGAATTTGCG	52℃
	Reverse	GGAACGATACAGAGAAGATTAGC

## Sheet: Table S3
GFvsGFF_GOEnrichment
GO_accession	Description	Term_type	p-value	genes
GO:0005576	extracellular region	cellular_component	1.6143e-16	ENSBTAG00000001176,ENSBTAG00000004384,ENSBTAG00000054752,ENSBTAG00000016149,ENSBTAG00000053057,ENSBTAG00000038366,ENSBTAG00000038616,ENSBTAG00000050212,ENSBTAG00000024852,ENSBTAG00000025258,ENSBTAG00000007194,ENSBTAG00000052496,ENSBTAG00000010155,ENSBTAG00000053016,ENSBTAG00000053991,ENSBTAG00000007135,ENSBTAG00000045829,ENSBTAG00000020813,ENSBTAG00000003625,ENSBTAG00000004418,ENSBTAG00000016864,…
GO:0022857	transmembrane transporter activity	molecular_function	3.9926e-15	ENSBTAG00000001981,ENSBTAG00000007273,ENSBTAG00000015459,ENSBTAG00000044191,XLOC_1001314,ENSBTAG00000017837,ENSBTAG00000014652,ENSBTAG00000012166,ENSBTAG00000017174,ENSBTAG00000018585,ENSBTAG00000016982,ENSBTAG00000023309,ENSBTAG00000009182,ENSBTAG00000020667,ENSBTAG00000011300,ENSBTAG00000021994,ENSBTAG00000036304,ENSBTAG00000002779,ENSBTAG00000013642,ENSBTAG00000003130,ENSBTAG00000020887,ENSBTA…
GO:0055085	transmembrane transport	biological_process	7.2198e-15	ENSBTAG00000020667,ENSBTAG00000009182,ENSBTAG00000036304,ENSBTAG00000011300,ENSBTAG00000021994,ENSBTAG00000016982,ENSBTAG00000018585,ENSBTAG00000000730,ENSBTAG00000023309,ENSBTAG00000015558,ENSBTAG00000012166,ENSBTAG00000014652,XLOC_1001314,ENSBTAG00000017837,ENSBTAG00000017174,ENSBTAG00000007273,ENSBTAG00000001981,ENSBTAG00000044191,ENSBTAG00000015459,ENSBTAG00000047383,ENSBTAG00000012798,ENSBTA…
GO:0005615	extracellular space	cellular_component	2.2323e-14	ENSBTAG00000008479,ENSBTAG00000009349,ENSBTAG00000002473,ENSBTAG00000014147,ENSBTAG00000021588,ENSBTAG00000015150,ENSBTAG00000001915,ENSBTAG00000030814,ENSBTAG00000015724,ENSBTAG00000001019,ENSBTAG00000052213,ENSBTAG00000024496,ENSBTAG00000055022,ENSBTAG00000031998,ENSBTAG00000021885,ENSBTAG00000013578,ENSBTAG00000032237,ENSBTAG00000024406,ENSBTAG00000000374,ENSBTAG00000001176,ENSBTAG00000054752,…
GO:0005215	transporter activity	molecular_function	6.8281e-14	ENSBTAG00000018287,ENSBTAG00000002414,ENSBTAG00000020400,ENSBTAG00000024903,ENSBTAG00000000664,ENSBTAG00000011944,XLOC_165966,ENSBTAG00000043972,ENSBTAG00000038698,ENSBTAG00000012246,ENSBTAG00000009444,ENSBTAG00000006159,ENSBTAG00000002595,ENSBTAG00000004662,ENSBTAG00000014638,ENSBTAG00000019928,ENSBTAG00000007403,XLOC_329480,ENSBTAG00000010865,ENSBTAG00000045734,ENSBTAG00000003467,ENSBTAG0000001…
GO:0044421	extracellular region part	cellular_component	7.2822e-13	ENSBTAG00000015274,ENSBTAG00000050691,ENSBTAG00000013090,ENSBTAG00000019798,ENSBTAG00000009421,ENSBTAG00000012393,ENSBTAG00000016835,ENSBTAG00000046076,ENSBTAG00000002928,ENSBTAG00000013155,ENSBTAG00000013984,ENSBTAG00000000730,ENSBTAG00000037768,ENSBTAG00000014911,ENSBTAG00000015558,ENSBTAG00000021565,ENSBTAG00000017663,ENSBTAG00000007273,ENSBTAG00000021316,ENSBTAG00000019587,ENSBTAG00000045514,…
GO:0015267	channel activity	molecular_function	6.7507e-11	ENSBTAG00000014746,ENSBTAG00000037616,ENSBTAG00000002779,ENSBTAG00000003130,ENSBTAG00000017884,ENSBTAG00000020887,ENSBTAG00000012246,ENSBTAG00000006159,ENSBTAG00000043972,ENSBTAG00000002414,ENSBTAG00000001404,ENSBTAG00000002931,ENSBTAG00000020400,ENSBTAG00000024903,ENSBTAG00000030286,ENSBTAG00000012798,ENSBTAG00000015459,ENSBTAG00000013422,ENSBTAG00000017174,ENSBTAG00000014652,ENSBTAG00000046911,…
GO:0022803	passive transmembrane transporter activity	molecular_function	6.7507e-11	ENSBTAG00000043972,ENSBTAG00000006159,ENSBTAG00000012246,ENSBTAG00000017884,ENSBTAG00000020887,ENSBTAG00000002779,ENSBTAG00000003130,ENSBTAG00000014746,ENSBTAG00000037616,ENSBTAG00000024903,ENSBTAG00000012798,ENSBTAG00000030286,ENSBTAG00000020400,ENSBTAG00000002931,ENSBTAG00000001404,ENSBTAG00000002414,ENSBTAG00000012166,ENSBTAG00000008161,ENSBTAG00000017837,ENSBTAG00000014652,ENSBTAG00000046911,…
GO:0044765	single-organism transport	biological_process	2.0088e-10	XLOC_1001314,ENSBTAG00000014652,ENSBTAG00000017837,ENSBTAG00000012166,ENSBTAG00000001981,ENSBTAG00000007273,ENSBTAG00000014674,ENSBTAG00000044191,ENSBTAG00000015459,ENSBTAG00000020667,ENSBTAG00000009182,ENSBTAG00000015274,ENSBTAG00000021994,ENSBTAG00000013090,ENSBTAG00000048155,ENSBTAG00000019798,ENSBTAG00000014911,ENSBTAG00000034287,ENSBTAG00000003564,ENSBTAG00000016138,ENSBTAG00000006717,ENSBTA…
GO:0022836	gated channel activity	molecular_function	2.3284e-10	ENSBTAG00000020887,ENSBTAG00000017884,ENSBTAG00000002779,ENSBTAG00000013422,ENSBTAG00000003130,ENSBTAG00000014746,ENSBTAG00000037616,ENSBTAG00000015459,ENSBTAG00000012166,ENSBTAG00000008161,ENSBTAG00000046911,ENSBTAG00000017837,ENSBTAG00000012246,ENSBTAG00000006159,ENSBTAG00000017174,ENSBTAG00000016982,ENSBTAG00000018585,ENSBTAG00000001404,ENSBTAG00000014638,ENSBTAG00000002414,ENSBTAG00000024903,…
GO:0022838	substrate-specific channel activity	molecular_function	3.2349e-10	ENSBTAG00000037616,ENSBTAG00000014746,ENSBTAG00000002779,ENSBTAG00000003130,ENSBTAG00000017884,ENSBTAG00000020887,ENSBTAG00000012246,ENSBTAG00000006159,ENSBTAG00000043972,ENSBTAG00000002414,ENSBTAG00000001404,ENSBTAG00000002931,ENSBTAG00000024903,ENSBTAG00000030286,ENSBTAG00000012798,ENSBTAG00000015459,ENSBTAG00000013422,ENSBTAG00000017174,ENSBTAG00000014652,ENSBTAG00000046911,ENSBTAG00000017837,…
GO:0005216	ion channel activity	molecular_function	6.1618e-10	ENSBTAG00000037616,ENSBTAG00000014746,ENSBTAG00000002779,ENSBTAG00000003130,ENSBTAG00000020887,ENSBTAG00000017884,ENSBTAG00000012246,ENSBTAG00000006159,ENSBTAG00000043972,ENSBTAG00000002414,ENSBTAG00000001404,ENSBTAG00000002931,ENSBTAG00000024903,ENSBTAG00000030286,ENSBTAG00000012798,ENSBTAG00000015459,ENSBTAG00000013422,ENSBTAG00000017174,ENSBTAG00000046911,ENSBTAG00000014652,ENSBTAG00000017837,…
GO:0015075	ion transmembrane transporter activity	molecular_function	1.3113e-09	ENSBTAG00000012246,ENSBTAG00000006159,ENSBTAG00000009444,ENSBTAG00000008540,ENSBTAG00000030210,ENSBTAG00000043972,ENSBTAG00000047110,ENSBTAG00000037616,ENSBTAG00000014746,ENSBTAG00000020887,ENSBTAG00000017884,ENSBTAG00000002779,ENSBTAG00000013642,ENSBTAG00000003130,ENSBTAG00000002931,ENSBTAG00000024903,ENSBTAG00000030286,ENSBTAG00000012798,ENSBTAG00000001404,ENSBTAG00000002414,ENSBTAG00000018287,…
GO:0022891	substrate-specific transmembrane transporter activity	molecular_function	1.7938e-09	ENSBTAG00000002414,ENSBTAG00000001404,ENSBTAG00000018287,ENSBTAG00000002931,ENSBTAG00000030286,ENSBTAG00000012798,ENSBTAG00000024903,ENSBTAG00000014746,ENSBTAG00000037616,ENSBTAG00000003130,ENSBTAG00000002779,ENSBTAG00000013642,ENSBTAG00000017884,ENSBTAG00000020887,ENSBTAG00000030210,ENSBTAG00000008540,ENSBTAG00000009444,ENSBTAG00000012246,ENSBTAG00000005386,ENSBTAG00000006159,ENSBTAG00000047110,…
GO:0006811	ion transport	biological_process	1.8958e-09	ENSBTAG00000017866,ENSBTAG00000047110,ENSBTAG00000008540,ENSBTAG00000005386,ENSBTAG00000030210,ENSBTAG00000020887,ENSBTAG00000017884,ENSBTAG00000003130,ENSBTAG00000013642,ENSBTAG00000002779,ENSBTAG00000037616,ENSBTAG00000014746,ENSBTAG00000012798,ENSBTAG00000030286,ENSBTAG00000012398,ENSBTAG00000000606,ENSBTAG00000002931,ENSBTAG00000002700,ENSBTAG00000005337,ENSBTAG00000001404,ENSBTAG00000012166,…
GO:1902578	single-organism localization	biological_process	2.3015e-09	ENSBTAG00000021994,ENSBTAG00000013090,ENSBTAG00000009182,ENSBTAG00000020667,ENSBTAG00000015274,ENSBTAG00000014911,ENSBTAG00000034287,ENSBTAG00000048155,ENSBTAG00000019798,ENSBTAG00000014652,XLOC_1001314,ENSBTAG00000017837,ENSBTAG00000012166,ENSBTAG00000015459,ENSBTAG00000044191,ENSBTAG00000001981,ENSBTAG00000007273,ENSBTAG00000014674,ENSBTAG00000002931,ENSBTAG00000015654,ENSBTAG00000002247,ENSBTA…
GO:0022892	substrate-specific transporter activity	molecular_function	5.0134e-09	ENSBTAG00000016365,ENSBTAG00000017174,ENSBTAG00000032150,ENSBTAG00000013644,ENSBTAG00000014652,ENSBTAG00000046911,ENSBTAG00000017837,ENSBTAG00000001297,ENSBTAG00000015547,ENSBTAG00000003353,ENSBTAG00000008161,ENSBTAG00000012166,ENSBTAG00000015459,ENSBTAG00000008117,ENSBTAG00000013502,ENSBTAG00000001981,ENSBTAG00000003467,ENSBTAG00000013422,ENSBTAG00000007273,ENSBTAG00000021994,ENSBTAG00000011300,…
GO:0044459	plasma membrane part	cellular_component	9.9752e-09	ENSBTAG00000011944,ENSBTAG00000025893,ENSBTAG00000005449,ENSBTAG00000009696,ENSBTAG00000043972,ENSBTAG00000009192,ENSBTAG00000006159,ENSBTAG00000039256,ENSBTAG00000003382,ENSBTAG00000002414,ENSBTAG00000018234,ENSBTAG00000020400,ENSBTAG00000019963,ENSBTAG00000013422,ENSBTAG00000009438,ENSBTAG00000054045,ENSBTAG00000006451,ENSBTAG00000032800,ENSBTAG00000001297,ENSBTAG00000046911,ENSBTAG00000017381,…
GO:0006810	transport	biological_process	1.0297e-08	ENSBTAG00000031998,ENSBTAG00000043972,ENSBTAG00000027134,ENSBTAG00000038698,ENSBTAG00000034391,ENSBTAG00000006159,ENSBTAG00000009444,ENSBTAG00000033554,ENSBTAG00000012246,ENSBTAG00000000664,XLOC_165966,ENSBTAG00000009696,ENSBTAG00000024903,ENSBTAG00000019379,ENSBTAG00000018287,ENSBTAG00000052213,ENSBTAG00000002414,ENSBTAG00000049066,ENSBTAG00000019557,ENSBTAG00000030814,ENSBTAG00000001297,ENSBTAG…
GO:0051234	establishment of localization	biological_process	1.9609e-08	ENSBTAG00000008540,ENSBTAG00000054598,ENSBTAG00000006717,ENSBTAG00000003564,ENSBTAG00000016138,ENSBTAG00000014746,ENSBTAG00000037616,ENSBTAG00000020887,ENSBTAG00000002779,ENSBTAG00000013642,ENSBTAG00000003130,ENSBTAG00000002247,ENSBTAG00000015654,ENSBTAG00000002931,ENSBTAG00000012798,ENSBTAG00000030286,ENSBTAG00000005337,ENSBTAG00000012166,ENSBTAG00000017837,ENSBTAG00000014652,XLOC_1001314,ENSBTA…
GO:0022843	voltage-gated cation channel activity	molecular_function	7.5821e-08	ENSBTAG00000015459,ENSBTAG00000014746,ENSBTAG00000037616,ENSBTAG00000017884,ENSBTAG00000020887,ENSBTAG00000017174,ENSBTAG00000006159,ENSBTAG00000046911,ENSBTAG00000002414,ENSBTAG00000001404,ENSBTAG00000021994,ENSBTAG00000010865,ENSBTAG00000045734,ENSBTAG00000020667,ENSBTAG00000012798,ENSBTAG00000024903
GO:0005244	voltage-gated ion channel activity	molecular_function	2.0351e-07	ENSBTAG00000002414,ENSBTAG00000001404,ENSBTAG00000009182,ENSBTAG00000020667,ENSBTAG00000024903,ENSBTAG00000012798,ENSBTAG00000021994,ENSBTAG00000010865,ENSBTAG00000045734,ENSBTAG00000020887,ENSBTAG00000017884,ENSBTAG00000015459,ENSBTAG00000014746,ENSBTAG00000037616,ENSBTAG00000046911,ENSBTAG00000017174,ENSBTAG00000006159
GO:0022832	voltage-gated channel activity	molecular_function	2.0351e-07	ENSBTAG00000001404,ENSBTAG00000002414,ENSBTAG00000045734,ENSBTAG00000021994,ENSBTAG00000010865,ENSBTAG00000024903,ENSBTAG00000012798,ENSBTAG00000009182,ENSBTAG00000020667,ENSBTAG00000037616,ENSBTAG00000014746,ENSBTAG00000015459,ENSBTAG00000020887,ENSBTAG00000017884,ENSBTAG00000006159,ENSBTAG00000017174,ENSBTAG00000046911
GO:0022804	active transmembrane transporter activity	molecular_function	4.1525e-07	ENSBTAG00000044191,ENSBTAG00000047181,ENSBTAG00000008117,ENSBTAG00000013502,ENSBTAG00000003467,ENSBTAG00000001981,ENSBTAG00000013642,XLOC_165966,ENSBTAG00000030210,ENSBTAG00000016365,ENSBTAG00000006717,ENSBTAG00000038698,ENSBTAG00000013644,ENSBTAG00000039714,ENSBTAG00000009444,XLOC_1001314,ENSBTAG00000047110,ENSBTAG00000015547,ENSBTAG00000051896,ENSBTAG00000043972,ENSBTAG00000003353,ENSBTAG000000…
GO:0034220	ion transmembrane transport	biological_process	4.546e-07	ENSBTAG00000024903,ENSBTAG00000012798,ENSBTAG00000030286,ENSBTAG00000002931,ENSBTAG00000002414,ENSBTAG00000001404,ENSBTAG00000051189,ENSBTAG00000043972,ENSBTAG00000009444,ENSBTAG00000012246,ENSBTAG00000006159,ENSBTAG00000002779,ENSBTAG00000003130,ENSBTAG00000017884,ENSBTAG00000020887,ENSBTAG00000009696,ENSBTAG00000014746,ENSBTAG00000037616,ENSBTAG00000007403,ENSBTAG00000009182,ENSBTAG00000020667,…
GO:0098660	inorganic ion transmembrane transport	biological_process	5.4114e-07	ENSBTAG00000002931,ENSBTAG00000024903,ENSBTAG00000030286,ENSBTAG00000012798,ENSBTAG00000001404,ENSBTAG00000002414,ENSBTAG00000009444,ENSBTAG00000006159,ENSBTAG00000051189,ENSBTAG00000043972,ENSBTAG00000014746,ENSBTAG00000037616,ENSBTAG00000009696,ENSBTAG00000020887,ENSBTAG00000017884,ENSBTAG00000002779,ENSBTAG00000045734,ENSBTAG00000010865,ENSBTAG00000021994,ENSBTAG00000011300,ENSBTAG00000009182,…
GO:1902495	transmembrane transporter complex	cellular_component	6.2624e-07	ENSBTAG00000001404,ENSBTAG00000014638,ENSBTAG00000030286,ENSBTAG00000020667,ENSBTAG00000036304,ENSBTAG00000045734,ENSBTAG00000002931,ENSBTAG00000010865,ENSBTAG00000021994,ENSBTAG00000020887,ENSBTAG00000017884,ENSBTAG00000003130,ENSBTAG00000002779,ENSBTAG00000014746,ENSBTAG00000015459,ENSBTAG00000051189,ENSBTAG00000017837,ENSBTAG00000046911,ENSBTAG00000006159,ENSBTAG00000016365,ENSBTAG00000017174
GO:0005261	cation channel activity	molecular_function	7.4779e-07	ENSBTAG00000001404,ENSBTAG00000002414,ENSBTAG00000014638,ENSBTAG00000016982,ENSBTAG00000036304,ENSBTAG00000045734,ENSBTAG00000010865,ENSBTAG00000021994,ENSBTAG00000012798,ENSBTAG00000024903,ENSBTAG00000020667,ENSBTAG00000014746,ENSBTAG00000037616,ENSBTAG00000015459,ENSBTAG00000020887,ENSBTAG00000017884,ENSBTAG00000006159,ENSBTAG00000017174,ENSBTAG00000043972,ENSBTAG00000014652,ENSBTAG00000046911
GO:1990351	transporter complex	cellular_component	9.0291e-07	ENSBTAG00000030286,ENSBTAG00000020667,ENSBTAG00000036304,ENSBTAG00000045734,ENSBTAG00000002931,ENSBTAG00000010865,ENSBTAG00000021994,ENSBTAG00000001404,ENSBTAG00000014638,ENSBTAG00000051189,ENSBTAG00000017837,ENSBTAG00000046911,ENSBTAG00000006159,ENSBTAG00000016365,ENSBTAG00000017174,ENSBTAG00000017884,ENSBTAG00000020887,ENSBTAG00000003130,ENSBTAG00000002779,ENSBTAG00000014746,ENSBTAG00000015459
GO:0031226	intrinsic component of plasma membrane	cellular_component	9.3138e-07	ENSBTAG00000016365,ENSBTAG00000033835,ENSBTAG00000017174,ENSBTAG00000046911,ENSBTAG00000017837,ENSBTAG00000001297,ENSBTAG00000017489,ENSBTAG00000015547,ENSBTAG00000008161,ENSBTAG00000003353,ENSBTAG00000012166,ENSBTAG00000015459,ENSBTAG00000032800,ENSBTAG00000013422,ENSBTAG00000001981,ENSBTAG00000009438,ENSBTAG00000014674,ENSBTAG00000010865,ENSBTAG00000011300,ENSBTAG00000019425,ENSBTAG00000044181,…
GO:0005887	integral component of plasma membrane	cellular_component	1.0227e-06	ENSBTAG00000030286,ENSBTAG00000012798,ENSBTAG00000020400,ENSBTAG00000015935,ENSBTAG00000001404,ENSBTAG00000006159,ENSBTAG00000009014,ENSBTAG00000030210,ENSBTAG00000006147,ENSBTAG00000043972,ENSBTAG00000008059,ENSBTAG00000017884,ENSBTAG00000005449,ENSBTAG00000013642,ENSBTAG00000002779,ENSBTAG00000003130,ENSBTAG00000045734,ENSBTAG00000044181,ENSBTAG00000011300,ENSBTAG00000019425,ENSBTAG00000010865,…
GO:0034702	ion channel complex	cellular_component	1.4889e-06	ENSBTAG00000017837,ENSBTAG00000046911,ENSBTAG00000051189,ENSBTAG00000017174,ENSBTAG00000006159,ENSBTAG00000003130,ENSBTAG00000002779,ENSBTAG00000017884,ENSBTAG00000020887,ENSBTAG00000015459,ENSBTAG00000014746,ENSBTAG00000020667,ENSBTAG00000030286,ENSBTAG00000002931,ENSBTAG00000021994,ENSBTAG00000010865,ENSBTAG00000045734,ENSBTAG00000014638,ENSBTAG00000001404
GO:0051179	localization	biological_process	2.4541e-06	ENSBTAG00000010865,ENSBTAG00000014466,XLOC_329480,ENSBTAG00000014533,ENSBTAG00000002595,ENSBTAG00000054073,ENSBTAG00000010155,ENSBTAG00000004662,ENSBTAG00000032150,ENSBTAG00000016365,ENSBTAG00000015547,ENSBTAG00000046911,ENSBTAG00000014103,ENSBTAG00000019980,ENSBTAG00000003353,ENSBTAG00000009587,XLOC_972663,ENSBTAG00000016864,ENSBTAG00000008117,ENSBTAG00000004418,ENSBTAG00000013422,ENSBTAG0000000…
GO:0046873	metal ion transmembrane transporter activity	molecular_function	2.9296e-06	ENSBTAG00000016982,ENSBTAG00000001404,ENSBTAG00000014638,ENSBTAG00000002414,ENSBTAG00000024903,ENSBTAG00000012798,ENSBTAG00000020667,ENSBTAG00000045734,ENSBTAG00000010865,ENSBTAG00000021994,ENSBTAG00000017884,ENSBTAG00000007273,ENSBTAG00000020887,ENSBTAG00000003467,ENSBTAG00000001981,ENSBTAG00000014746,ENSBTAG00000037616,ENSBTAG00000008117,ENSBTAG00000015459,ENSBTAG00000003353,ENSBTAG00000043972,…
GO:0006820	anion transport	biological_process	4.4536e-06	ENSBTAG00000000606,ENSBTAG00000002700,ENSBTAG00000002931,ENSBTAG00000030286,ENSBTAG00000007403,ENSBTAG00000009182,ENSBTAG00000012398,ENSBTAG00000005337,ENSBTAG00000014911,ENSBTAG00000002414,ENSBTAG00000018585,ENSBTAG00000004662,ENSBTAG00000012246,ENSBTAG00000005386,ENSBTAG00000013644,ENSBTAG00000030210,ENSBTAG00000008161,ENSBTAG00000043972,ENSBTAG00000047110,ENSBTAG00000015547,ENSBTAG00000017866,…
GO:0019835	cytolysis	biological_process	8.5956e-06	ENSBTAG00000000198,ENSBTAG00000022971,ENSBTAG00000016149,ENSBTAG00000013356,ENSBTAG00000002635,ENSBTAG00000016864,ENSBTAG00000026323
GO:0007267	cell-cell signaling	biological_process	9.7473e-06	ENSBTAG00000019926,ENSBTAG00000002309,ENSBTAG00000046911,ENSBTAG00000017837,ENSBTAG00000003353,ENSBTAG00000019980,ENSBTAG00000013422,ENSBTAG00000009438,ENSBTAG00000000534,ENSBTAG00000014674,ENSBTAG00000010865,ENSBTAG00000013090,ENSBTAG00000044181,ENSBTAG00000015274,ENSBTAG00000014911,ENSBTAG00000000730,ENSBTAG00000054073,ENSBTAG00000018585,ENSBTAG00000016138,ENSBTAG00000043972,ENSBTAG00000008059,…
GO:0015276	ligand-gated ion channel activity	molecular_function	1.4868e-05	ENSBTAG00000006159,ENSBTAG00000036304,ENSBTAG00000024903,ENSBTAG00000030286,ENSBTAG00000017837,ENSBTAG00000037616,ENSBTAG00000014638,ENSBTAG00000002414,ENSBTAG00000018585,ENSBTAG00000016982,ENSBTAG00000002779,ENSBTAG00000003130,ENSBTAG00000013422
GO:0022834	ligand-gated channel activity	molecular_function	1.4868e-05	ENSBTAG00000018585,ENSBTAG00000016982,ENSBTAG00000013422,ENSBTAG00000003130,ENSBTAG00000002779,ENSBTAG00000037616,ENSBTAG00000002414,ENSBTAG00000014638,ENSBTAG00000030286,ENSBTAG00000024903,ENSBTAG00000017837,ENSBTAG00000036304,ENSBTAG00000006159
GO:0006812	cation transport	biological_process	1.8198e-05	ENSBTAG00000012798,ENSBTAG00000024903,ENSBTAG00000025088,ENSBTAG00000000606,ENSBTAG00000005337,ENSBTAG00000001404,ENSBTAG00000002414,ENSBTAG00000043972,ENSBTAG00000051189,ENSBTAG00000008540,ENSBTAG00000009444,ENSBTAG00000006159,ENSBTAG00000020887,ENSBTAG00000017884,ENSBTAG00000014746,ENSBTAG00000037616,ENSBTAG00000009696,ENSBTAG00000020667,ENSBTAG00000007403,ENSBTAG00000036304,ENSBTAG00000045734,…
GO:0008324	cation transmembrane transporter activity	molecular_function	1.8397e-05	ENSBTAG00000020887,ENSBTAG00000017884,ENSBTAG00000037616,ENSBTAG00000014746,ENSBTAG00000043972,ENSBTAG00000008540,ENSBTAG00000009444,ENSBTAG00000006159,ENSBTAG00000018287,ENSBTAG00000002414,ENSBTAG00000001404,ENSBTAG00000012798,ENSBTAG00000024903,ENSBTAG00000003467,ENSBTAG00000001981,ENSBTAG00000007273,ENSBTAG00000015459,ENSBTAG00000008117,ENSBTAG00000014652,ENSBTAG00000001297,ENSBTAG00000046911,…
GO:0034762	regulation of transmembrane transport	biological_process	1.9038e-05	ENSBTAG00000017884,ENSBTAG00000020887,ENSBTAG00000037616,ENSBTAG00000015459,ENSBTAG00000009696,ENSBTAG00000046911,ENSBTAG00000006159,ENSBTAG00000017174,ENSBTAG00000052496,ENSBTAG00000001404,ENSBTAG00000000730,ENSBTAG00000014533,ENSBTAG00000002414,ENSBTAG00000015558,ENSBTAG00000024903,ENSBTAG00000012798,ENSBTAG00000012398,ENSBTAG00000020667,ENSBTAG00000045734,ENSBTAG00000010865
GO:0034765	regulation of ion transmembrane transport	biological_process	2.2611e-05	ENSBTAG00000012798,ENSBTAG00000024903,ENSBTAG00000020667,ENSBTAG00000045734,ENSBTAG00000010865,ENSBTAG00000052496,ENSBTAG00000000730,ENSBTAG00000001404,ENSBTAG00000014533,ENSBTAG00000015558,ENSBTAG00000002414,ENSBTAG00000046911,ENSBTAG00000006159,ENSBTAG00000017174,ENSBTAG00000020887,ENSBTAG00000017884,ENSBTAG00000037616,ENSBTAG00000009696,ENSBTAG00000015459
GO:0006570	tyrosine metabolic process	biological_process	2.5037e-05	ENSBTAG00000002214,ENSBTAG00000012794,ENSBTAG00000015935,ENSBTAG00000002300
GO:0034703	cation channel complex	cellular_component	3.1554e-05	ENSBTAG00000014746,ENSBTAG00000014638,ENSBTAG00000015459,ENSBTAG00000020887,ENSBTAG00000017884,ENSBTAG00000006159,ENSBTAG00000045734,ENSBTAG00000021994,ENSBTAG00000017174,ENSBTAG00000010865,ENSBTAG00000051189,ENSBTAG00000020667,ENSBTAG00000046911
GO:1902711	GABA-A receptor complex	cellular_component	3.381e-05	ENSBTAG00000018585,ENSBTAG00000030286,ENSBTAG00000002779,ENSBTAG00000013422,ENSBTAG00000017837
GO:0005102	receptor binding	molecular_function	3.4381e-05	ENSBTAG00000009752,ENSBTAG00000015274,ENSBTAG00000054752,ENSBTAG00000014466,ENSBTAG00000031753,ENSBTAG00000050691,ENSBTAG00000034939,ENSBTAG00000013090,ENSBTAG00000010155,ENSBTAG00000052496,ENSBTAG00000048155,ENSBTAG00000012393,ENSBTAG00000016835,ENSBTAG00000046076,ENSBTAG00000013155,ENSBTAG00000000730,ENSBTAG00000013984,ENSBTAG00000014911,ENSBTAG00000021119,ENSBTAG00000017663,ENSBTAG00000007273,…
GO:0042626	ATPase activity, coupled to transmembrane movement of substances	molecular_function	3.6576e-05	ENSBTAG00000002595,XLOC_165966,ENSBTAG00000047181,ENSBTAG00000044191,ENSBTAG00000023309,XLOC_1001314,ENSBTAG00000047383,ENSBTAG00000051896,ENSBTAG00000016365,ENSBTAG00000006717,ENSBTAG00000038698,ENSBTAG00000039714,XLOC_1002643
GO:0016820	hydrolase activity, acting on acid anhydrides, catalyzing transmembrane movement of substances	molecular_function	4.2641e-05	ENSBTAG00000039714,XLOC_1002643,ENSBTAG00000038698,ENSBTAG00000006717,ENSBTAG00000016365,ENSBTAG00000047383,ENSBTAG00000051896,XLOC_1001314,ENSBTAG00000023309,ENSBTAG00000044191,ENSBTAG00000047181,XLOC_165966,ENSBTAG00000002595
GO:0006821	chloride transport	biological_process	4.3254e-05	ENSBTAG00000018585,ENSBTAG00000013422,ENSBTAG00000002779,ENSBTAG00000012246,ENSBTAG00000002931,ENSBTAG00000030286,ENSBTAG00000008161,ENSBTAG00000017837,ENSBTAG00000015547,ENSBTAG00000009182
GO:0098655	cation transmembrane transport	biological_process	4.3541e-05	ENSBTAG00000016982,ENSBTAG00000052496,ENSBTAG00000001404,ENSBTAG00000014533,ENSBTAG00000002414,ENSBTAG00000014638,ENSBTAG00000012798,ENSBTAG00000024903,ENSBTAG00000020667,ENSBTAG00000007403,ENSBTAG00000036304,ENSBTAG00000045734,ENSBTAG00000010865,ENSBTAG00000021994,ENSBTAG00000011300,ENSBTAG00000017884,ENSBTAG00000020887,ENSBTAG00000007273,ENSBTAG00000037616,ENSBTAG00000014746,ENSBTAG00000015459,…
GO:0042391	regulation of membrane potential	biological_process	4.445e-05	ENSBTAG00000002595,ENSBTAG00000018585,ENSBTAG00000003382,ENSBTAG00000002414,ENSBTAG00000020667,ENSBTAG00000012798,ENSBTAG00000030286,ENSBTAG00000010865,ENSBTAG00000044181,ENSBTAG00000013422,ENSBTAG00000003130,ENSBTAG00000002779,ENSBTAG00000003387,ENSBTAG00000009696,ENSBTAG00000013502,ENSBTAG00000017837,ENSBTAG00000046911,ENSBTAG00000015547,ENSBTAG00000019980,ENSBTAG00000017174
GO:0071420	cellular response to histamine	biological_process	4.4998e-05	ENSBTAG00000005419,ENSBTAG00000013422,ENSBTAG00000017837
GO:1902710	GABA receptor complex	cellular_component	4.5916e-05	ENSBTAG00000018585,ENSBTAG00000030286,ENSBTAG00000002779,ENSBTAG00000017837,ENSBTAG00000013422
GO:0022890	inorganic cation transmembrane transporter activity	molecular_function	6.6737e-05	ENSBTAG00000020667,ENSBTAG00000012798,ENSBTAG00000024903,ENSBTAG00000021994,ENSBTAG00000010865,ENSBTAG00000011300,ENSBTAG00000045734,ENSBTAG00000016982,ENSBTAG00000002414,ENSBTAG00000014638,ENSBTAG00000001404,ENSBTAG00000001297,ENSBTAG00000014652,ENSBTAG00000046911,ENSBTAG00000043972,ENSBTAG00000003353,ENSBTAG00000017174,ENSBTAG00000032150,ENSBTAG00000006159,ENSBTAG00000001981,ENSBTAG00000003467,…
GO:0004890	GABA-A receptor activity	molecular_function	6.832e-05	ENSBTAG00000002779,ENSBTAG00000013422,ENSBTAG00000017837,ENSBTAG00000018585,ENSBTAG00000030286
GO:0015405	P-P-bond-hydrolysis-driven transmembrane transporter activity	molecular_function	6.9359e-05	ENSBTAG00000051896,ENSBTAG00000047383,XLOC_1001314,XLOC_1002643,ENSBTAG00000039714,ENSBTAG00000016365,ENSBTAG00000006717,ENSBTAG00000038698,XLOC_165966,ENSBTAG00000002595,ENSBTAG00000023309,ENSBTAG00000047181,ENSBTAG00000044191
GO:0019433	triglyceride catabolic process	biological_process	7.2645e-05	ENSBTAG00000012398,ENSBTAG00000038321,ENSBTAG00000003367,ENSBTAG00000016662,ENSBTAG00000011569
GO:0015399	primary active transmembrane transporter activity	molecular_function	7.5203e-05	XLOC_1002643,ENSBTAG00000039714,ENSBTAG00000006717,ENSBTAG00000038698,ENSBTAG00000016365,ENSBTAG00000047383,ENSBTAG00000051896,XLOC_1001314,ENSBTAG00000023309,ENSBTAG00000047181,ENSBTAG00000044191,XLOC_165966,ENSBTAG00000002595
GO:0005509	calcium ion binding	molecular_function	8.4857e-05	ENSBTAG00000000606,ENSBTAG00000015654,ENSBTAG00000002700,ENSBTAG00000025088,ENSBTAG00000013239,ENSBTAG00000004003,ENSBTAG00000018234,ENSBTAG00000013831,ENSBTAG00000005419,ENSBTAG00000006419,ENSBTAG00000014488,ENSBTAG00000051421,ENSBTAG00000005585,ENSBTAG00000019926,ENSBTAG00000012043,ENSBTAG00000054598,ENSBTAG00000004944,ENSBTAG00000017927,ENSBTAG00000009707,ENSBTAG00000021751,ENSBTAG00000013039,…
GO:0015698	inorganic anion transport	biological_process	8.6062e-05	ENSBTAG00000002931,ENSBTAG00000013644,ENSBTAG00000012246,ENSBTAG00000017837,ENSBTAG00000009182,ENSBTAG00000015547,ENSBTAG00000008161,ENSBTAG00000030286,ENSBTAG00000013422,ENSBTAG00000013642,ENSBTAG00000002779,ENSBTAG00000018585
GO:0043492	ATPase activity, coupled to movement of substances	molecular_function	0.00011168	ENSBTAG00000047383,ENSBTAG00000051896,XLOC_1001314,XLOC_1002643,ENSBTAG00000039714,ENSBTAG00000016365,ENSBTAG00000038698,ENSBTAG00000006717,XLOC_165966,ENSBTAG00000002595,ENSBTAG00000023309,ENSBTAG00000044191,ENSBTAG00000047181
GO:0098662	inorganic cation transmembrane transport	biological_process	0.00011616	ENSBTAG00000020667,ENSBTAG00000024903,ENSBTAG00000012798,ENSBTAG00000011300,ENSBTAG00000021994,ENSBTAG00000010865,ENSBTAG00000045734,ENSBTAG00000052496,ENSBTAG00000014638,ENSBTAG00000014533,ENSBTAG00000002414,ENSBTAG00000001404,ENSBTAG00000046911,ENSBTAG00000014652,ENSBTAG00000001297,ENSBTAG00000051189,ENSBTAG00000043972,ENSBTAG00000032150,ENSBTAG00000017174,ENSBTAG00000009444,ENSBTAG00000006159,…
GO:0022851	GABA-gated chloride ion channel activity	molecular_function	0.00011978	ENSBTAG00000030286,ENSBTAG00000018585,ENSBTAG00000017837,ENSBTAG00000013422
GO:0030299	intestinal cholesterol absorption	biological_process	0.00012193	ENSBTAG00000017866,ENSBTAG00000014911,ENSBTAG00000032237,ENSBTAG00000016365
regulation of ion transport	biological_process	0.000123	ENSBTAG00000012798,ENSBTAG00000024903,ENSBTAG00000025088,ENSBTAG00000020667,ENSBTAG00000000606,ENSBTAG00000045734,ENSBTAG00000002931,ENSBTAG00000010865,ENSBTAG00000052496,ENSBTAG00000000730,ENSBTAG00000001404,ENSBTAG00000005337,ENSBTAG00000014533,ENSBTAG00000002414,ENSBTAG00000015558,ENSBTAG00000046911,ENSBTAG00000006159,ENSBTAG00000017174,ENSBTAG00000007273,ENSBTAG00000017884,ENSBTAG00000020887,…
defense response to Gram-positive bacterium	biological_process	0.00012342	ENSBTAG00000053016,ENSBTAG00000026323,ENSBTAG00000022971,ENSBTAG00000000198,ENSBTAG00000024852,ENSBTAG00000016864,ENSBTAG00000015150,ENSBTAG00000002635,ENSBTAG00000013356
GABA receptor activity	molecular_function	0.00012895	ENSBTAG00000002779,ENSBTAG00000017837,ENSBTAG00000013422,ENSBTAG00000018585,ENSBTAG00000030286
regulation of transport	biological_process	0.00013731	ENSBTAG00000007273,ENSBTAG00000014674,ENSBTAG00000009438,ENSBTAG00000015459,ENSBTAG00000045829,ENSBTAG00000019980,ENSBTAG00000002309,ENSBTAG00000014103,ENSBTAG00000046911,ENSBTAG00000005585,ENSBTAG00000017174,ENSBTAG00000016365,ENSBTAG00000052496,ENSBTAG00000048155,ENSBTAG00000054073,ENSBTAG00000016835,ENSBTAG00000034287,ENSBTAG00000000730,ENSBTAG00000014911,ENSBTAG00000014533,ENSBTAG00000015558,…
chemical homeostasis	biological_process	0.00014034	ENSBTAG00000008479,ENSBTAG00000003367,ENSBTAG00000000264,ENSBTAG00000012398,ENSBTAG00000002473,ENSBTAG00000002414,ENSBTAG00000052213,ENSBTAG00000011010,ENSBTAG00000051189,ENSBTAG00000043972,ENSBTAG00000003564,ENSBTAG00000017866,ENSBTAG00000007159,ENSBTAG00000006738,ENSBTAG00000011944,ENSBTAG00000044181,ENSBTAG00000011300,ENSBTAG00000013984,ENSBTAG00000000730,ENSBTAG00000014911,ENSBTAG00000014638,…
regulation of localization	biological_process	0.00015455	ENSBTAG00000052213,ENSBTAG00000002414,ENSBTAG00000030814,ENSBTAG00000023718,ENSBTAG00000015150,ENSBTAG00000001915,ENSBTAG00000003382,ENSBTAG00000008479,ENSBTAG00000025088,ENSBTAG00000024903,ENSBTAG00000009696,ENSBTAG00000006738,ENSBTAG00000046470,ENSBTAG00000003387,ENSBTAG00000010531,ENSBTAG00000024406,ENSBTAG00000006159,ENSBTAG00000031998,ENSBTAG00000014533,ENSBTAG00000054073,ENSBTAG00000052496,…
metal ion transport	biological_process	0.00017401	ENSBTAG00000021994,ENSBTAG00000010865,ENSBTAG00000045734,ENSBTAG00000020667,ENSBTAG00000012798,ENSBTAG00000025088,ENSBTAG00000024903,ENSBTAG00000015558,ENSBTAG00000014533,ENSBTAG00000002414,ENSBTAG00000014638,ENSBTAG00000000730,ENSBTAG00000001404,ENSBTAG00000054073,ENSBTAG00000052496,ENSBTAG00000016982,ENSBTAG00000017174,ENSBTAG00000006159,ENSBTAG00000014652,ENSBTAG00000046911,ENSBTAG00000043972,…
chloride transmembrane transport	biological_process	0.00017892	ENSBTAG00000002931,ENSBTAG00000030286,ENSBTAG00000017837,ENSBTAG00000015547,ENSBTAG00000009182,ENSBTAG00000018585,ENSBTAG00000013422,ENSBTAG00000002779
voltage-gated potassium channel activity	molecular_function	0.00018057	ENSBTAG00000006159,ENSBTAG00000045734,ENSBTAG00000024903,ENSBTAG00000012798,ENSBTAG00000020667,ENSBTAG00000037616,ENSBTAG00000015459,ENSBTAG00000002414,ENSBTAG00000017884
calcium channel activity	molecular_function	0.00019234	ENSBTAG00000043972,ENSBTAG00000014652,ENSBTAG00000021994,ENSBTAG00000010865,ENSBTAG00000016982,ENSBTAG00000020887,ENSBTAG00000014746,ENSBTAG00000001404,ENSBTAG00000014638
synaptic transmission	biological_process	0.00020293	ENSBTAG00000001075,ENSBTAG00000052574,ENSBTAG00000008059,ENSBTAG00000014674,ENSBTAG00000000534,ENSBTAG00000020887,ENSBTAG00000013422,ENSBTAG00000003130,ENSBTAG00000002779,ENSBTAG00000019926,ENSBTAG00000043972,ENSBTAG00000003353,ENSBTAG00000019980,ENSBTAG00000002309,ENSBTAG00000017837,ENSBTAG00000001404,ENSBTAG00000005337,ENSBTAG00000052213,ENSBTAG00000002414,ENSBTAG00000018585,ENSBTAG00000003382,…
transmission of nerve impulse	biological_process	0.00021686	ENSBTAG00000018870,ENSBTAG00000017381,ENSBTAG00000046911,ENSBTAG00000009182,ENSBTAG00000010865,ENSBTAG00000017174,ENSBTAG00000001404
visual perception	biological_process	0.00021869	ENSBTAG00000036304,ENSBTAG00000021994,ENSBTAG00000043972,ENSBTAG00000019963,ENSBTAG00000025088,ENSBTAG00000020400,ENSBTAG00000034287,ENSBTAG00000013155,ENSBTAG00000032800,ENSBTAG00000020494,ENSBTAG00000002414
secondary metabolic process	biological_process	0.00022914	ENSBTAG00000022571,ENSBTAG00000011813,ENSBTAG00000010531,ENSBTAG00000020985,ENSBTAG00000008039,ENSBTAG00000001021,ENSBTAG00000002300
acylglycerol metabolic process	biological_process	0.00023197	ENSBTAG00000001915,ENSBTAG00000016662,ENSBTAG00000038321,ENSBTAG00000011944,ENSBTAG00000011569,ENSBTAG00000003367,ENSBTAG00000019980,ENSBTAG00000012398,ENSBTAG00000011666
cell surface	cellular_component	0.00024523	ENSBTAG00000014652,ENSBTAG00000009192,ENSBTAG00000032424,ENSBTAG00000004351,ENSBTAG00000025893,ENSBTAG00000052901,ENSBTAG00000007273,ENSBTAG00000034498,ENSBTAG00000020261,ENSBTAG00000003684,ENSBTAG00000016864,ENSBTAG00000018870,ENSBTAG00000020667,ENSBTAG00000031753,ENSBTAG00000014466,ENSBTAG00000019425,ENSBTAG00000034939,ENSBTAG00000005999,ENSBTAG00000046076,ENSBTAG00000011010,ENSBTAG00000009421,…
neutral lipid metabolic process	biological_process	0.00025738	ENSBTAG00000016662,ENSBTAG00000001915,ENSBTAG00000011944,ENSBTAG00000038321,ENSBTAG00000003367,ENSBTAG00000011569,ENSBTAG00000011666,ENSBTAG00000012398,ENSBTAG00000019980
triglyceride metabolic process	biological_process	0.00027525	ENSBTAG00000011666,ENSBTAG00000012398,ENSBTAG00000003367,ENSBTAG00000011569,ENSBTAG00000011944,ENSBTAG00000038321,ENSBTAG00000016662,ENSBTAG00000001915
lipid binding	molecular_function	0.00030928	ENSBTAG00000013039,ENSBTAG00000007159,ENSBTAG00000004944,ENSBTAG00000005585,ENSBTAG00000053016,ENSBTAG00000043978,ENSBTAG00000012192,ENSBTAG00000031375,ENSBTAG00000009696,ENSBTAG00000047661,ENSBTAG00000004418,ENSBTAG00000006451,ENSBTAG00000010112,ENSBTAG00000016864,ENSBTAG00000032800,ENSBTAG00000012398,ENSBTAG00000015654,ENSBTAG00000002700,ENSBTAG00000000606,ENSBTAG00000047302,ENSBTAG00000013356,…
chloride transmembrane transporter activity	molecular_function	0.00032985	ENSBTAG00000008161,ENSBTAG00000030286,ENSBTAG00000017837,ENSBTAG00000009182,ENSBTAG00000015547,ENSBTAG00000012246,ENSBTAG00000002931,ENSBTAG00000002779
sensory perception of light stimulus	biological_process	0.00033288	ENSBTAG00000002414,ENSBTAG00000032800,ENSBTAG00000013155,ENSBTAG00000020494,ENSBTAG00000034287,ENSBTAG00000020400,ENSBTAG00000019963,ENSBTAG00000025088,ENSBTAG00000043972,ENSBTAG00000021994,ENSBTAG00000036304
lipid digestion	biological_process	0.00034752	ENSBTAG00000032237,ENSBTAG00000014911,ENSBTAG00000016365,ENSBTAG00000017866
neutral lipid catabolic process	biological_process	0.00035908	ENSBTAG00000003367,ENSBTAG00000016662,ENSBTAG00000011569,ENSBTAG00000012398,ENSBTAG00000038321
acylglycerol catabolic process	biological_process	0.00035908	ENSBTAG00000011569,ENSBTAG00000003367,ENSBTAG00000016662,ENSBTAG00000038321,ENSBTAG00000012398
chloride channel activity	molecular_function	0.00038961	ENSBTAG00000002931,ENSBTAG00000012246,ENSBTAG00000017837,ENSBTAG00000009182,ENSBTAG00000002779,ENSBTAG00000030286,ENSBTAG00000008161
defense response to Gram-negative bacterium	biological_process	0.00042768	ENSBTAG00000024852,ENSBTAG00000016864,ENSBTAG00000053016,ENSBTAG00000026323,ENSBTAG00000022971,ENSBTAG00000013356,ENSBTAG00000000198
detection of light stimulus	biological_process	0.00043308	ENSBTAG00000021994,ENSBTAG00000020494,ENSBTAG00000032800,ENSBTAG00000034287,ENSBTAG00000025088,ENSBTAG00000019963
defense response to bacterium	biological_process	0.00043585	ENSBTAG00000002635,ENSBTAG00000015150,ENSBTAG00000016864,ENSBTAG00000053557,ENSBTAG00000024852,ENSBTAG00000049929,ENSBTAG00000046076,ENSBTAG00000013356,ENSBTAG00000008479,ENSBTAG00000053016,ENSBTAG00000026323,ENSBTAG00000045829,ENSBTAG00000000198,ENSBTAG00000022971
cellular response to ammonium ion	biological_process	0.00047071	ENSBTAG00000016662,ENSBTAG00000005419,ENSBTAG00000013422,ENSBTAG00000017837
response to histamine	biological_process	0.00047434	ENSBTAG00000017837,ENSBTAG00000013422,ENSBTAG00000005419
regulation of biological quality	biological_process	0.0004763	ENSBTAG00000018657,ENSBTAG00000013422,ENSBTAG00000009438,ENSBTAG00000013502,ENSBTAG00000015547,ENSBTAG00000003625,ENSBTAG00000046911,ENSBTAG00000003353,ENSBTAG00000045829,ENSBTAG00000019980,ENSBTAG00000016365,ENSBTAG00000007135,ENSBTAG00000053016,ENSBTAG00000004212,ENSBTAG00000002595,ENSBTAG00000054073,ENSBTAG00000021280,ENSBTAG00000007194,ENSBTAG00000019928,ENSBTAG00000014638,ENSBTAG00000014533,…
intrinsic component of membrane	cellular_component	0.00048821	ENSBTAG00000000133,ENSBTAG00000009438,ENSBTAG00000013422,ENSBTAG00000032800,ENSBTAG00000008117,ENSBTAG00000009587,ENSBTAG00000003353,ENSBTAG00000017489,ENSBTAG00000003574,ENSBTAG00000015547,ENSBTAG00000046911,ENSBTAG00000016365,ENSBTAG00000004760,ENSBTAG00000004662,ENSBTAG00000007092,ENSBTAG00000002595,ENSBTAG00000054073,ENSBTAG00000014533,ENSBTAG00000014466,XLOC_329480,ENSBTAG00000016149,ENSBTAG…
calcium ion transmembrane transporter activity	molecular_function	0.00057782	ENSBTAG00000001404,ENSBTAG00000014746,ENSBTAG00000014638,ENSBTAG00000020887,ENSBTAG00000016982,ENSBTAG00000021994,ENSBTAG00000010865,ENSBTAG00000043972,ENSBTAG00000014652
plasma membrane protein complex	cellular_component	0.0005892	ENSBTAG00000045734,ENSBTAG00000044181,ENSBTAG00000010865,ENSBTAG00000021994,ENSBTAG00000020667,ENSBTAG00000020400,ENSBTAG00000016149,ENSBTAG00000018234,ENSBTAG00000001404,ENSBTAG00000014488,ENSBTAG00000006159,ENSBTAG00000016365,ENSBTAG00000017174,ENSBTAG00000046911,ENSBTAG00000054045,ENSBTAG00000014746,ENSBTAG00000020261,ENSBTAG00000015459,ENSBTAG00000025893,ENSBTAG00000020887,ENSBTAG00000007273,…
digestive system process	biological_process	0.00059365	ENSBTAG00000016365,ENSBTAG00000014911,ENSBTAG00000032237,ENSBTAG00000008059,ENSBTAG00000030814,ENSBTAG00000017866,ENSBTAG00000007859
inorganic anion transmembrane transport	biological_process	0.00059725	ENSBTAG00000002779,ENSBTAG00000013422,ENSBTAG00000018585,ENSBTAG00000009182,ENSBTAG00000015547,ENSBTAG00000017837,ENSBTAG00000030286,ENSBTAG00000002931
cytokine receptor binding	molecular_function	0.00060933	ENSBTAG00000015984,ENSBTAG00000010155,ENSBTAG00000026275,ENSBTAG00000016835,ENSBTAG00000015150,ENSBTAG00000001019,ENSBTAG00000030814,ENSBTAG00000054752,ENSBTAG00000015274,ENSBTAG00000009752,ENSBTAG00000050691,ENSBTAG00000008479,ENSBTAG00000013090,ENSBTAG00000048626,ENSBTAG00000053557,ENSBTAG00000055022,ENSBTAG00000031998
positive regulation of JAK-STAT cascade	biological_process	0.00068767	ENSBTAG00000010531,ENSBTAG00000015274,ENSBTAG00000003564,ENSBTAG00000012393,ENSBTAG00000014911,ENSBTAG00000004351,ENSBTAG00000015150
monophenol monooxygenase activity	molecular_function	0.00068942	ENSBTAG00000020985,ENSBTAG00000011813
integral component of membrane	cellular_component	0.00074725	ENSBTAG00000007859,ENSBTAG00000030286,ENSBTAG00000012798,ENSBTAG00000002931,ENSBTAG00000031188,ENSBTAG00000002247,ENSBTAG00000053903,ENSBTAG00000015984,ENSBTAG00000003435,ENSBTAG00000040188,ENSBTAG00000006147,ENSBTAG00000002300,ENSBTAG00000006717,ENSBTAG00000003131,ENSBTAG00000008540,ENSBTAG00000004272,ENSBTAG00000002555,ENSBTAG00000003130,ENSBTAG00000013642,ENSBTAG00000002779,ENSBTAG00000020887,…
cochlea development	biological_process	0.00075416	ENSBTAG00000010977,ENSBTAG00000012139,ENSBTAG00000018585,ENSBTAG00000013422,ENSBTAG00000017489
cytokine activity	molecular_function	0.00077918	ENSBTAG00000055022,ENSBTAG00000054752,ENSBTAG00000050691,ENSBTAG00000031998,ENSBTAG00000008479,ENSBTAG00000013090,ENSBTAG00000048626,ENSBTAG00000010155,ENSBTAG00000026275,ENSBTAG00000016835,ENSBTAG00000021588,ENSBTAG00000015150,ENSBTAG00000001019
inward rectifier potassium channel activity	molecular_function	0.00077965	ENSBTAG00000037616,ENSBTAG00000006159,ENSBTAG00000002414,ENSBTAG00000024903
cellular potassium ion transport	biological_process	0.00084365	ENSBTAG00000037616,ENSBTAG00000002414,ENSBTAG00000014533,ENSBTAG00000009696,ENSBTAG00000015459,ENSBTAG00000017884,ENSBTAG00000045734,ENSBTAG00000006159,ENSBTAG00000012798,ENSBTAG00000043972,ENSBTAG00000024903,ENSBTAG00000020667
potassium ion transmembrane transport	biological_process	0.00084365	ENSBTAG00000017884,ENSBTAG00000009696,ENSBTAG00000015459,ENSBTAG00000002414,ENSBTAG00000014533,ENSBTAG00000037616,ENSBTAG00000020667,ENSBTAG00000024903,ENSBTAG00000012798,ENSBTAG00000043972,ENSBTAG00000006159,ENSBTAG00000045734
cholesterol transport	biological_process	0.00085513	ENSBTAG00000032237,ENSBTAG00000014911,ENSBTAG00000015654,ENSBTAG00000052213,ENSBTAG00000016365,ENSBTAG00000017866,ENSBTAG00000012398
phospholipase C-activating G-protein coupled receptor signaling pathway	biological_process	0.0010006	ENSBTAG00000009696,ENSBTAG00000032424,ENSBTAG00000044181,ENSBTAG00000054073,ENSBTAG00000007159,ENSBTAG00000011719,ENSBTAG00000007092
secondary active transmembrane transporter activity	molecular_function	0.0010011	ENSBTAG00000013502,ENSBTAG00000008117,ENSBTAG00000013642,ENSBTAG00000053903,ENSBTAG00000003467,ENSBTAG00000001981,ENSBTAG00000009444,ENSBTAG00000013644,ENSBTAG00000030210,ENSBTAG00000003353,ENSBTAG00000043972,ENSBTAG00000047110,ENSBTAG00000015547
detection of visible light	biological_process	0.0010105	ENSBTAG00000019963,ENSBTAG00000021994,ENSBTAG00000034287,ENSBTAG00000020494,ENSBTAG00000032800
membrane hyperpolarization	biological_process	0.0010356	ENSBTAG00000010865,ENSBTAG00000020667,ENSBTAG00000015547
regulation of sterol transport	biological_process	0.0010407	ENSBTAG00000012398,ENSBTAG00000015654,ENSBTAG00000052213,ENSBTAG00000016365,ENSBTAG00000014911
regulation of cholesterol transport	biological_process	0.0010407	ENSBTAG00000012398,ENSBTAG00000015654,ENSBTAG00000016365,ENSBTAG00000052213,ENSBTAG00000014911
cellular chemical homeostasis	biological_process	0.0010582	ENSBTAG00000021280,ENSBTAG00000016982,ENSBTAG00000011719,ENSBTAG00000011010,ENSBTAG00000054073,ENSBTAG00000000730,ENSBTAG00000019928,ENSBTAG00000014638,ENSBTAG00000014533,ENSBTAG00000000264,ENSBTAG00000044181,ENSBTAG00000008479,ENSBTAG00000011300,ENSBTAG00000007273,ENSBTAG00000009438,ENSBTAG00000018657,ENSBTAG00000006738,ENSBTAG00000051189,ENSBTAG00000003564,ENSBTAG00000043972,ENSBTAG00000017866,…
secretion	biological_process	0.0010701	ENSBTAG00000024406,ENSBTAG00000013642,ENSBTAG00000006738,ENSBTAG00000023635,ENSBTAG00000008059,ENSBTAG00000016138,ENSBTAG00000017866,ENSBTAG00000013039,ENSBTAG00000034391,ENSBTAG00000003382,ENSBTAG00000005337,ENSBTAG00000015150,ENSBTAG00000030814,ENSBTAG00000000264,ENSBTAG00000000606,ENSBTAG00000002700,ENSBTAG00000014674,ENSBTAG00000009438,ENSBTAG00000004418,ENSBTAG00000015459,ENSBTAG00000019980,…
synaptic membrane	cellular_component	0.0011567	ENSBTAG00000003382,ENSBTAG00000014674,ENSBTAG00000003130,ENSBTAG00000002779,ENSBTAG00000001404,ENSBTAG00000008059,ENSBTAG00000003353,ENSBTAG00000030286,ENSBTAG00000017837,ENSBTAG00000044181,ENSBTAG00000010865
voltage-gated calcium channel activity	molecular_function	0.0011588	ENSBTAG00000020887,ENSBTAG00000001404,ENSBTAG00000014746,ENSBTAG00000010865,ENSBTAG00000021994
monovalent inorganic cation transport	biological_process	0.0011797	ENSBTAG00000037616,ENSBTAG00000014746,ENSBTAG00000008117,ENSBTAG00000009696,ENSBTAG00000015459,ENSBTAG00000017884,ENSBTAG00000003467,ENSBTAG00000006159,ENSBTAG00000009444,ENSBTAG00000017174,ENSBTAG00000032150,ENSBTAG00000043972,ENSBTAG00000003353,ENSBTAG00000046911,ENSBTAG00000001297,ENSBTAG00000005337,ENSBTAG00000014533,ENSBTAG00000002414,ENSBTAG00000045734,ENSBTAG00000000606,ENSBTAG00000011300,…
hormone metabolic process	biological_process	0.0011819	ENSBTAG00000007159,ENSBTAG00000015935,ENSBTAG00000008687,ENSBTAG00000016138,ENSBTAG00000032424,ENSBTAG00000003108,ENSBTAG00000001021,ENSBTAG00000010531,ENSBTAG00000022571,ENSBTAG00000014911,ENSBTAG00000020494
chemokine receptor binding	molecular_function	0.0012321	ENSBTAG00000030814,ENSBTAG00000053557,ENSBTAG00000008479,ENSBTAG00000031998,ENSBTAG00000026275,ENSBTAG00000048626,ENSBTAG00000010155
gamma-aminobutyric acid signaling pathway	biological_process	0.001309	ENSBTAG00000013422,ENSBTAG00000017837,ENSBTAG00000030286,ENSBTAG00000018585
lipase activity	molecular_function	0.0013362	ENSBTAG00000038321,ENSBTAG00000032237,ENSBTAG00000004418,ENSBTAG00000024911,ENSBTAG00000013039,ENSBTAG00000002700,ENSBTAG00000003367,ENSBTAG00000008009,ENSBTAG00000011569
specific granule	cellular_component	0.0013368	ENSBTAG00000053016,ENSBTAG00000024852,ENSBTAG00000012918,ENSBTAG00000013356
lipid transport	biological_process	0.0014181	ENSBTAG00000011944,ENSBTAG00000012192,ENSBTAG00000032237,ENSBTAG00000004418,ENSBTAG00000016864,ENSBTAG00000013039,ENSBTAG00000017866,ENSBTAG00000016365,ENSBTAG00000006717,ENSBTAG00000049066,ENSBTAG00000052213,ENSBTAG00000014911,ENSBTAG00000012398,XLOC_329480,ENSBTAG00000015654,ENSBTAG00000002700
plasma membrane region	cellular_component	0.0014495	ENSBTAG00000018870,ENSBTAG00000007859,ENSBTAG00000030286,ENSBTAG00000019963,ENSBTAG00000010865,ENSBTAG00000044181,ENSBTAG00000003382,ENSBTAG00000002414,ENSBTAG00000001404,ENSBTAG00000017381,ENSBTAG00000017837,ENSBTAG00000017866,ENSBTAG00000003353,ENSBTAG00000016365,ENSBTAG00000009014,ENSBTAG00000008540,ENSBTAG00000013644,ENSBTAG00000005386,ENSBTAG00000011944,ENSBTAG00000003130,ENSBTAG00000002779,…
inorganic anion transmembrane transporter activity	molecular_function	0.0015686	ENSBTAG00000002779,ENSBTAG00000008161,ENSBTAG00000030286,ENSBTAG00000017837,ENSBTAG00000015547,ENSBTAG00000009182,ENSBTAG00000012246,ENSBTAG00000002931
postsynaptic membrane	cellular_component	0.0015855	ENSBTAG00000008059,ENSBTAG00000001404,ENSBTAG00000002779,ENSBTAG00000003130,ENSBTAG00000014674,ENSBTAG00000010865,ENSBTAG00000044181,ENSBTAG00000017837,ENSBTAG00000030286
G-protein coupled receptor binding	molecular_function	0.0015896	ENSBTAG00000008479,ENSBTAG00000021885,ENSBTAG00000031998,ENSBTAG00000021480,ENSBTAG00000053557,ENSBTAG00000023718,ENSBTAG00000030814,ENSBTAG00000000730,ENSBTAG00000026275,ENSBTAG00000012393,ENSBTAG00000000534,ENSBTAG00000048155,ENSBTAG00000010155,ENSBTAG00000048626
lysozyme activity	molecular_function	0.0016099	ENSBTAG00000026323,ENSBTAG00000049929,ENSBTAG00000000198,ENSBTAG00000022971
anion transmembrane transporter activity	molecular_function	0.0016708	ENSBTAG00000013502,ENSBTAG00000013642,ENSBTAG00000002779,ENSBTAG00000004662,ENSBTAG00000030210,ENSBTAG00000002931,ENSBTAG00000012246,ENSBTAG00000013644,ENSBTAG00000009182,ENSBTAG00000007403,ENSBTAG00000047110,ENSBTAG00000015547,ENSBTAG00000017837,ENSBTAG00000008161,ENSBTAG00000030286
sterol transport	biological_process	0.0016811	ENSBTAG00000012398,ENSBTAG00000017866,ENSBTAG00000015654,ENSBTAG00000052213,ENSBTAG00000016365,ENSBTAG00000032237,ENSBTAG00000014911
anion channel activity	molecular_function	0.00171	ENSBTAG00000030286,ENSBTAG00000008161,ENSBTAG00000002779,ENSBTAG00000009182,ENSBTAG00000017837,ENSBTAG00000012246,ENSBTAG00000002931
intestinal absorption	biological_process	0.0017357	ENSBTAG00000017866,ENSBTAG00000032237,ENSBTAG00000014911,ENSBTAG00000016365
potassium channel activity	molecular_function	0.0017726	ENSBTAG00000017884,ENSBTAG00000037616,ENSBTAG00000002414,ENSBTAG00000015459,ENSBTAG00000012798,ENSBTAG00000024903,ENSBTAG00000020667,ENSBTAG00000006159,ENSBTAG00000045734
potassium ion transport	biological_process	0.0018251	ENSBTAG00000017884,ENSBTAG00000037616,ENSBTAG00000014533,ENSBTAG00000002414,ENSBTAG00000009696,ENSBTAG00000015459,ENSBTAG00000012798,ENSBTAG00000043972,ENSBTAG00000024903,ENSBTAG00000020667,ENSBTAG00000006159,ENSBTAG00000045734
lipid localization	biological_process	0.0018252	ENSBTAG00000013039,ENSBTAG00000003625,ENSBTAG00000017866,ENSBTAG00000016365,ENSBTAG00000006717,ENSBTAG00000012192,ENSBTAG00000011944,ENSBTAG00000004418,ENSBTAG00000016864,ENSBTAG00000032237,XLOC_329480,ENSBTAG00000012398,ENSBTAG00000015654,ENSBTAG00000002700,ENSBTAG00000052213,ENSBTAG00000049066,ENSBTAG00000014911
multicellular organismal signaling	biological_process	0.0019086	ENSBTAG00000001404,ENSBTAG00000012393,ENSBTAG00000017174,ENSBTAG00000010865,ENSBTAG00000018870,ENSBTAG00000046911,ENSBTAG00000017381,ENSBTAG00000009182
potassium ion transmembrane transporter activity	molecular_function	0.001964	ENSBTAG00000015459,ENSBTAG00000002414,ENSBTAG00000037616,ENSBTAG00000017884,ENSBTAG00000006159,ENSBTAG00000045734,ENSBTAG00000020667,ENSBTAG00000024903,ENSBTAG00000012798,ENSBTAG00000043972
basolateral plasma membrane	cellular_component	0.0019837	ENSBTAG00000013642,ENSBTAG00000011944,ENSBTAG00000007273,ENSBTAG00000008059,ENSBTAG00000002414,ENSBTAG00000007859,ENSBTAG00000017381,ENSBTAG00000008540,ENSBTAG00000013644
neuron part	cellular_component	0.0019866	ENSBTAG00000002599,ENSBTAG00000034287,ENSBTAG00000007194,ENSBTAG00000021280,ENSBTAG00000018585,ENSBTAG00000010865,ENSBTAG00000036304,ENSBTAG00000044181,ENSBTAG00000020667,ENSBTAG00000020003,ENSBTAG00000013715,ENSBTAG00000017627,ENSBTAG00000015459,ENSBTAG00000006451,ENSBTAG00000001981,ENSBTAG00000009438,ENSBTAG00000000534,ENSBTAG00000014674,ENSBTAG00000017174,ENSBTAG00000019926,ENSBTAG00000017837,…
aromatic amino acid family metabolic process	biological_process	0.0020043	ENSBTAG00000002300,ENSBTAG00000002214,ENSBTAG00000015935,ENSBTAG00000012794
oxidoreductase activity, acting on paired donors, with incorporation or reduction of molecular oxygen, another compound as one donor, and incorporation of one atom of oxygen	molecular_function	0.0020522	ENSBTAG00000011813,ENSBTAG00000020985
regulation of lipoprotein lipase activity	biological_process	0.002118	ENSBTAG00000002473,ENSBTAG00000001915,ENSBTAG00000012398
chloride channel complex	cellular_component	0.0021948	ENSBTAG00000002931,ENSBTAG00000017837,ENSBTAG00000002779,ENSBTAG00000030286
lipid catabolic process	biological_process	0.0022811	ENSBTAG00000008009,ENSBTAG00000011569,ENSBTAG00000003367,ENSBTAG00000002700,ENSBTAG00000015350,ENSBTAG00000013039,ENSBTAG00000012398,ENSBTAG00000024911,ENSBTAG00000004418,ENSBTAG00000032237,ENSBTAG00000014911,ENSBTAG00000052213,ENSBTAG00000016662,ENSBTAG00000010531,ENSBTAG00000038321
positive regulation of interleukin-2 secretion	biological_process	0.0022986	ENSBTAG00000014466,ENSBTAG00000034939
cation homeostasis	biological_process	0.0022989	ENSBTAG00000001488,ENSBTAG00000018657,ENSBTAG00000007273,ENSBTAG00000007159,ENSBTAG00000014652,ENSBTAG00000017866,ENSBTAG00000015547,ENSBTAG00000043972,ENSBTAG00000003564,ENSBTAG00000051189,ENSBTAG00000011010,ENSBTAG00000054073,ENSBTAG00000011719,ENSBTAG00000021280,ENSBTAG00000016982,ENSBTAG00000014533,ENSBTAG00000002414,ENSBTAG00000019928,ENSBTAG00000014638,ENSBTAG00000013984,ENSBTAG00000011300,…
multi-organism process	biological_process	0.0023046	ENSBTAG00000015835,ENSBTAG00000016662,ENSBTAG00000025405,ENSBTAG00000015558,ENSBTAG00000024852,ENSBTAG00000014911,ENSBTAG00000014638,ENSBTAG00000007092,ENSBTAG00000048155,ENSBTAG00000046076,ENSBTAG00000032884,ENSBTAG00000013090,ENSBTAG00000019425,ENSBTAG00000015274,ENSBTAG00000014466,ENSBTAG00000016864,ENSBTAG00000049929,ENSBTAG00000014674,ENSBTAG00000004351,ENSBTAG00000053016,ENSBTAG00000053991,…
hormone activity	molecular_function	0.0023436	ENSBTAG00000016138,ENSBTAG00000006295,ENSBTAG00000015274,ENSBTAG00000017663,XLOC_953429,ENSBTAG00000014911,ENSBTAG00000052213,ENSBTAG00000005305,ENSBTAG00000000730
regulation of sensory perception of pain	biological_process	0.0023723	ENSBTAG00000011634,ENSBTAG00000044181,ENSBTAG00000017174
regulation of sensory perception	biological_process	0.0023723	ENSBTAG00000044181,ENSBTAG00000017174,ENSBTAG00000011634
photoreceptor outer segment	cellular_component	0.0025352	ENSBTAG00000007194,ENSBTAG00000021480,ENSBTAG00000019963,ENSBTAG00000009696,ENSBTAG00000034287,ENSBTAG00000036304
glycerolipid catabolic process	biological_process	0.0025362	ENSBTAG00000016662,ENSBTAG00000003367,ENSBTAG00000011569,ENSBTAG00000012398,ENSBTAG00000038321
growth factor activity	molecular_function	0.0025852	ENSBTAG00000001019,ENSBTAG00000015150,ENSBTAG00000052496,ENSBTAG00000006800,ENSBTAG00000013090,ENSBTAG00000044043,ENSBTAG00000050691,ENSBTAG00000054752,ENSBTAG00000021119,ENSBTAG00000055022
nitric oxide metabolic process	biological_process	0.0025883	ENSBTAG00000016662,ENSBTAG00000007690,ENSBTAG00000007159,ENSBTAG00000010531,ENSBTAG00000015274
catenin complex	cellular_component	0.0027022	ENSBTAG00000025893,ENSBTAG00000014488,ENSBTAG00000018234,ENSBTAG00000020261
plasma membrane	cellular_component	0.0027299	ENSBTAG00000002414,ENSBTAG00000023718,ENSBTAG00000018234,ENSBTAG00000039256,ENSBTAG00000003382,ENSBTAG00000019379,ENSBTAG00000020400,ENSBTAG00000032995,ENSBTAG00000024903,ENSBTAG00000019963,ENSBTAG00000034498,ENSBTAG00000009696,ENSBTAG00000022583,ENSBTAG00000006738,ENSBTAG00000011944,ENSBTAG00000025893,ENSBTAG00000005449,ENSBTAG00000009192,ENSBTAG00000038698,ENSBTAG00000034391,ENSBTAG00000006159,…
triglyceride lipase activity	molecular_function	0.0027764	ENSBTAG00000011569,ENSBTAG00000003367,ENSBTAG00000032237,ENSBTAG00000038321
complex of collagen trimers	cellular_component	0.0027936	ENSBTAG00000021316,ENSBTAG00000021310,ENSBTAG00000013155
G-protein activated inward rectifier potassium channel activity	molecular_function	0.0028158	ENSBTAG00000037616,ENSBTAG00000006159
monovalent inorganic cation transmembrane transporter activity	molecular_function	0.0029686	ENSBTAG00000024903,ENSBTAG00000012798,ENSBTAG00000020667,ENSBTAG00000045734,ENSBTAG00000011300,ENSBTAG00000002414,ENSBTAG00000043972,ENSBTAG00000003353,ENSBTAG00000046911,ENSBTAG00000001297,ENSBTAG00000006159,ENSBTAG00000032150,ENSBTAG00000017174,ENSBTAG00000017884,ENSBTAG00000001981,ENSBTAG00000003467,ENSBTAG00000037616,ENSBTAG00000008117,ENSBTAG00000015459
inorganic ion homeostasis	biological_process	0.0029688	ENSBTAG00000007159,ENSBTAG00000014652,ENSBTAG00000015547,ENSBTAG00000017866,ENSBTAG00000003564,ENSBTAG00000043972,ENSBTAG00000051189,ENSBTAG00000001488,ENSBTAG00000018657,ENSBTAG00000007273,ENSBTAG00000011300,ENSBTAG00000008479,ENSBTAG00000044181,ENSBTAG00000011010,ENSBTAG00000054073,ENSBTAG00000011719,ENSBTAG00000016982,ENSBTAG00000021280,ENSBTAG00000014533,ENSBTAG00000002414,ENSBTAG00000014638,…
neurotransmitter reuptake	biological_process	0.0029935	ENSBTAG00000002414,ENSBTAG00000005337,ENSBTAG00000003353
negative regulation of nitric oxide mediated signal transduction	biological_process	0.0030203	ENSBTAG00000015558,ENSBTAG00000015274
calcium ion transport	biological_process	0.0030624	ENSBTAG00000020887,ENSBTAG00000052496,ENSBTAG00000016982,ENSBTAG00000054073,ENSBTAG00000000730,ENSBTAG00000014746,ENSBTAG00000001404,ENSBTAG00000015558,ENSBTAG00000014638,ENSBTAG00000043972,ENSBTAG00000025088,ENSBTAG00000051189,ENSBTAG00000014652,ENSBTAG00000021994,ENSBTAG00000010865
calcium ion transmembrane transport	biological_process	0.0032104	ENSBTAG00000014746,ENSBTAG00000001404,ENSBTAG00000014638,ENSBTAG00000052496,ENSBTAG00000020887,ENSBTAG00000010865,ENSBTAG00000021994,ENSBTAG00000043972,ENSBTAG00000051189,ENSBTAG00000014652
membrane part	cellular_component	0.0032142	ENSBTAG00000000374,ENSBTAG00000000664,ENSBTAG00000010531,XLOC_165966,ENSBTAG00000009219,ENSBTAG00000034140,ENSBTAG00000009696,ENSBTAG00000034498,ENSBTAG00000020494,ENSBTAG00000051105,ENSBTAG00000031998,ENSBTAG00000019997,ENSBTAG00000043972,ENSBTAG00000038698,ENSBTAG00000009192,ENSBTAG00000006159,ENSBTAG00000012246,ENSBTAG00000009444,ENSBTAG00000034391,ENSBTAG00000018287,ENSBTAG00000044012,ENSBTAG…
reactive nitrogen species metabolic process	biological_process	0.0032659	ENSBTAG00000010531,ENSBTAG00000015274,ENSBTAG00000007159,ENSBTAG00000007690,ENSBTAG00000016662
digestion	biological_process	0.003281	ENSBTAG00000017866,ENSBTAG00000007859,ENSBTAG00000016365,ENSBTAG00000014911,ENSBTAG00000032237,ENSBTAG00000030814,ENSBTAG00000008059
regulation of hormone levels	biological_process	0.0034492	ENSBTAG00000054073,ENSBTAG00000014911,ENSBTAG00000000730,ENSBTAG00000015935,ENSBTAG00000015274,ENSBTAG00000000264,ENSBTAG00000008687,ENSBTAG00000003108,ENSBTAG00000001021,ENSBTAG00000009438,ENSBTAG00000010531,ENSBTAG00000022571,ENSBTAG00000006738,ENSBTAG00000020494,ENSBTAG00000007159,ENSBTAG00000016138,ENSBTAG00000032424
multicellular organismal process	biological_process	0.0035655	ENSBTAG00000048155,ENSBTAG00000019798,ENSBTAG00000014911,ENSBTAG00000015835,ENSBTAG00000034287,ENSBTAG00000044037,ENSBTAG00000013984,ENSBTAG00000009182,ENSBTAG00000013715,ENSBTAG00000011813,ENSBTAG00000015274,ENSBTAG00000010741,ENSBTAG00000021994,ENSBTAG00000013090,ENSBTAG00000001981,ENSBTAG00000013619,ENSBTAG00000014674,ENSBTAG00000015459,ENSBTAG00000020592,ENSBTAG00000014652,ENSBTAG00000017837,…
detection of abiotic stimulus	biological_process	0.0036312	ENSBTAG00000020494,ENSBTAG00000032800,ENSBTAG00000034287,ENSBTAG00000021994,ENSBTAG00000025088,ENSBTAG00000019963,ENSBTAG00000014652
carboxylic ester hydrolase activity	molecular_function	0.0037386	ENSBTAG00000038321,ENSBTAG00000004418,ENSBTAG00000020494,ENSBTAG00000032237,ENSBTAG00000013039,ENSBTAG00000011569,ENSBTAG00000015654,ENSBTAG00000003367,ENSBTAG00000002700
calcium-dependent cell-cell adhesion via plasma membrane cell adhesion molecules	biological_process	0.003813	ENSBTAG00000018234,ENSBTAG00000020261,ENSBTAG00000025893,ENSBTAG00000014488
detection of external stimulus	biological_process	0.0038726	ENSBTAG00000019963,ENSBTAG00000025088,ENSBTAG00000014652,ENSBTAG00000034287,ENSBTAG00000020494,ENSBTAG00000032800,ENSBTAG00000021994
peptide YY receptor activity	molecular_function	0.0038898	ENSBTAG00000004760,ENSBTAG00000016633
sodium-independent organic anion transmembrane transporter activity	molecular_function	0.0039511	ENSBTAG00000030210,ENSBTAG00000047110,ENSBTAG00000013642
sensory perception of sound	biological_process	0.0040311	ENSBTAG00000020592,ENSBTAG00000013155,ENSBTAG00000013422,ENSBTAG00000021280,ENSBTAG00000018585,ENSBTAG00000012139,ENSBTAG00000018870,ENSBTAG00000035966
ion homeostasis	biological_process	0.0042525	ENSBTAG00000007273,ENSBTAG00000018657,ENSBTAG00000001488,ENSBTAG00000051189,ENSBTAG00000003564,ENSBTAG00000043972,ENSBTAG00000017866,ENSBTAG00000015547,ENSBTAG00000046911,ENSBTAG00000014652,ENSBTAG00000007159,ENSBTAG00000013984,ENSBTAG00000019928,ENSBTAG00000014638,ENSBTAG00000014533,ENSBTAG00000002414,ENSBTAG00000016982,ENSBTAG00000021280,ENSBTAG00000054073,ENSBTAG00000011010,ENSBTAG00000011719,…
positive regulation of pathway-restricted SMAD protein phosphorylation	biological_process	0.0044674	ENSBTAG00000050691,ENSBTAG00000054752,ENSBTAG00000055022,ENSBTAG00000013090,ENSBTAG00000001019
response to external biotic stimulus	biological_process	0.0046349	ENSBTAG00000009014,ENSBTAG00000004351,ENSBTAG00000053016,ENSBTAG00000053991,ENSBTAG00000017866,ENSBTAG00000011666,ENSBTAG00000045829,ENSBTAG00000053557,ENSBTAG00000002635,ENSBTAG00000023635,ENSBTAG00000016864,ENSBTAG00000049929,ENSBTAG00000014674,ENSBTAG00000008479,ENSBTAG00000026323,ENSBTAG00000022971,ENSBTAG00000014466,ENSBTAG00000015274,ENSBTAG00000000198,ENSBTAG00000025405,ENSBTAG00000016662,…
neuropeptide signaling pathway	biological_process	0.0047208	ENSBTAG00000011719,ENSBTAG00000004760,ENSBTAG00000005449,ENSBTAG00000000534,ENSBTAG00000006147,ENSBTAG00000007092,ENSBTAG00000016633
lipopeptide binding	molecular_function	0.0047757	ENSBTAG00000016864,ENSBTAG00000038366,ENSBTAG00000009421
protein-hormone receptor activity	molecular_function	0.0050691	ENSBTAG00000032424,ENSBTAG00000006147,ENSBTAG00000017489
organic hydroxy compound transport	biological_process	0.0050856	ENSBTAG00000017866,ENSBTAG00000012398,ENSBTAG00000003353,ENSBTAG00000016365,ENSBTAG00000015654,ENSBTAG00000000606,ENSBTAG00000015459,ENSBTAG00000014911,ENSBTAG00000032237,ENSBTAG00000052213,ENSBTAG00000005337
neuron-neuron synaptic transmission	biological_process	0.0050974	ENSBTAG00000005337,ENSBTAG00000052574,ENSBTAG00000001404,ENSBTAG00000044181,ENSBTAG00000010865,ENSBTAG00000003353,ENSBTAG00000019980,ENSBTAG00000030286
regulation of lipase activity	biological_process	0.0052303	ENSBTAG00000007159,ENSBTAG00000012398,ENSBTAG00000032237,ENSBTAG00000002473,ENSBTAG00000001915
serine hydrolase activity	molecular_function	0.0053844	ENSBTAG00000038616,ENSBTAG00000014147,ENSBTAG00000038321,ENSBTAG00000040177,ENSBTAG00000021280,ENSBTAG00000021565,ENSBTAG00000024496,ENSBTAG00000011569,ENSBTAG00000004003,ENSBTAG00000037921,ENSBTAG00000045829,ENSBTAG00000008687
cell periphery	cellular_component	0.0054305	ENSBTAG00000002931,ENSBTAG00000000606,ENSBTAG00000007859,ENSBTAG00000018870,ENSBTAG00000015935,ENSBTAG00000047383,ENSBTAG00000030286,ENSBTAG00000012798,ENSBTAG00000005337,ENSBTAG00000001404,ENSBTAG00000011010,ENSBTAG00000006350,ENSBTAG00000005419,ENSBTAG00000009014,ENSBTAG00000030210,ENSBTAG00000010688,ENSBTAG00000005386,ENSBTAG00000008540,ENSBTAG00000017866,ENSBTAG00000047110,ENSBTAG00000040188,…
divalent inorganic cation transmembrane transporter activity	molecular_function	0.0054646	ENSBTAG00000016982,ENSBTAG00000020887,ENSBTAG00000014638,ENSBTAG00000014746,ENSBTAG00000001404,ENSBTAG00000014652,ENSBTAG00000043972,ENSBTAG00000010865,ENSBTAG00000021994
negative regulation of lipoprotein lipase activity	biological_process	0.0055222	ENSBTAG00000012398,ENSBTAG00000002473
arginine biosynthetic process	biological_process	0.0055222	ENSBTAG00000016662,ENSBTAG00000001488
response to bacterium	biological_process	0.0056108	ENSBTAG00000008479,ENSBTAG00000026323,ENSBTAG00000022971,ENSBTAG00000000198,ENSBTAG00000052213,ENSBTAG00000024852,ENSBTAG00000016662,ENSBTAG00000015150,ENSBTAG00000046076,ENSBTAG00000013356,ENSBTAG00000009014,ENSBTAG00000053016,ENSBTAG00000053991,ENSBTAG00000017866,ENSBTAG00000011666,ENSBTAG00000045829,ENSBTAG00000053557,ENSBTAG00000002635,ENSBTAG00000016864,ENSBTAG00000049929
cell aggregation	biological_process	0.0056505	ENSBTAG00000006800,ENSBTAG00000033835,ENSBTAG00000013155
ATPase activity, coupled	molecular_function	0.0056881	ENSBTAG00000016365,ENSBTAG00000038698,ENSBTAG00000006717,XLOC_1002643,ENSBTAG00000039714,XLOC_1001314,ENSBTAG00000039035,ENSBTAG00000047383,ENSBTAG00000051896,ENSBTAG00000047181,ENSBTAG00000044191,ENSBTAG00000023309,ENSBTAG00000002595,XLOC_165966,ENSBTAG00000006419
metal ion homeostasis	biological_process	0.0057177	ENSBTAG00000014652,ENSBTAG00000007159,ENSBTAG00000017866,ENSBTAG00000043972,ENSBTAG00000003564,ENSBTAG00000051189,ENSBTAG00000018657,ENSBTAG00000007273,ENSBTAG00000011300,ENSBTAG00000008479,ENSBTAG00000044181,ENSBTAG00000014533,ENSBTAG00000002414,ENSBTAG00000014638,ENSBTAG00000013984,ENSBTAG00000011010,ENSBTAG00000054073,ENSBTAG00000011719,ENSBTAG00000021280,ENSBTAG00000016982
chemokine activity	molecular_function	0.0057506	ENSBTAG00000031998,ENSBTAG00000026275,ENSBTAG00000048626,ENSBTAG00000010155,ENSBTAG00000008479
transforming growth factor beta receptor binding	molecular_function	0.0058874	ENSBTAG00000050691,ENSBTAG00000055022,ENSBTAG00000054752,ENSBTAG00000013090,ENSBTAG00000001019
sialic acid binding	molecular_function	0.0061374	ENSBTAG00000048155,ENSBTAG00000052213
glucose transmembrane transporter activity	molecular_function	0.0061562	ENSBTAG00000008117,ENSBTAG00000005386,ENSBTAG00000003467
cellular response to electrical stimulus	biological_process	0.0061782	ENSBTAG00000020494,ENSBTAG00000044181
extrinsic component of external side of plasma membrane	cellular_component	0.0063301	ENSBTAG00000048155,ENSBTAG00000007273
calcium-dependent phospholipase A2 activity	molecular_function	0.0063799	ENSBTAG00000013039,ENSBTAG00000004418,ENSBTAG00000002700
calcium channel complex	cellular_component	0.0064934	ENSBTAG00000021994,ENSBTAG00000010865,ENSBTAG00000014746,ENSBTAG00000020887,ENSBTAG00000051189
postsynaptic density membrane	cellular_component	0.006515	ENSBTAG00000001404,ENSBTAG00000044181,ENSBTAG00000010865
regulation of interleukin-2 secretion	biological_process	0.0065227	ENSBTAG00000014466,ENSBTAG00000034939
collagen type IV trimer	cellular_component	0.006667	ENSBTAG00000021310,ENSBTAG00000021316
network-forming collagen trimer	cellular_component	0.006667	ENSBTAG00000021316,ENSBTAG00000021310
collagen network	cellular_component	0.006667	ENSBTAG00000021316,ENSBTAG00000021310
basement membrane collagen trimer	cellular_component	0.006667	ENSBTAG00000021316,ENSBTAG00000021310
organic anion transport	biological_process	0.0066988	ENSBTAG00000013502,ENSBTAG00000004418,ENSBTAG00000013642,ENSBTAG00000001981,ENSBTAG00000011944,ENSBTAG00000005386,ENSBTAG00000030210,ENSBTAG00000015547,ENSBTAG00000017866,ENSBTAG00000047110,ENSBTAG00000013039,ENSBTAG00000014911,ENSBTAG00000002414,ENSBTAG00000004662,ENSBTAG00000002700,ENSBTAG00000007403,ENSBTAG00000012398
cellular ion homeostasis	biological_process	0.006703	ENSBTAG00000016982,ENSBTAG00000021280,ENSBTAG00000011010,ENSBTAG00000054073,ENSBTAG00000011719,ENSBTAG00000014638,ENSBTAG00000019928,ENSBTAG00000014533,ENSBTAG00000044181,ENSBTAG00000008479,ENSBTAG00000011300,ENSBTAG00000007273,ENSBTAG00000018657,ENSBTAG00000051189,ENSBTAG00000043972,ENSBTAG00000003564,ENSBTAG00000015547,ENSBTAG00000017866,ENSBTAG00000014652,ENSBTAG00000007159
detection of light stimulus involved in visual perception	biological_process	0.0067188	ENSBTAG00000020494,ENSBTAG00000034287,ENSBTAG00000021994
detection of light stimulus involved in sensory perception	biological_process	0.0067188	ENSBTAG00000021994,ENSBTAG00000034287,ENSBTAG00000020494
alpha-amino acid biosynthetic process	biological_process	0.0067736	ENSBTAG00000038234,ENSBTAG00000007690,ENSBTAG00000016662,ENSBTAG00000012043,ENSBTAG00000001488,ENSBTAG00000012794
peptidase regulator activity	molecular_function	0.0069176	ENSBTAG00000025258,ENSBTAG00000015558,ENSBTAG00000018843,ENSBTAG00000016026,ENSBTAG00000012393,ENSBTAG00000010688,ENSBTAG00000053991,XLOC_609407,ENSBTAG00000032093,ENSBTAG00000046375,ENSBTAG00000020813,ENSBTAG00000038461
AT DNA binding	molecular_function	0.0069655	ENSBTAG00000044123,ENSBTAG00000044118
peptidase inhibitor activity	molecular_function	0.0071731	XLOC_609407,ENSBTAG00000010688,ENSBTAG00000053991,ENSBTAG00000032093,ENSBTAG00000020813,ENSBTAG00000046375,ENSBTAG00000038461,ENSBTAG00000015558,ENSBTAG00000018843,ENSBTAG00000025258,ENSBTAG00000012393
melanin biosynthetic process	biological_process	0.0072569	ENSBTAG00000002300,ENSBTAG00000011813,ENSBTAG00000020985
sensory perception of mechanical stimulus	biological_process	0.0072738	ENSBTAG00000013422,ENSBTAG00000021280,ENSBTAG00000018585,ENSBTAG00000020592,ENSBTAG00000013155,ENSBTAG00000018870,ENSBTAG00000035966,ENSBTAG00000012139
response to biotic stimulus	biological_process	0.0075454	ENSBTAG00000015274,ENSBTAG00000014466,ENSBTAG00000000198,ENSBTAG00000022971,ENSBTAG00000008479,ENSBTAG00000026323,ENSBTAG00000007092,ENSBTAG00000046076,ENSBTAG00000013356,ENSBTAG00000015150,ENSBTAG00000025405,ENSBTAG00000016662,ENSBTAG00000052213,ENSBTAG00000024852,ENSBTAG00000045829,ENSBTAG00000011666,ENSBTAG00000017866,ENSBTAG00000004351,ENSBTAG00000053991,ENSBTAG00000053016,ENSBTAG00000009014,…
transmitter-gated ion channel activity	molecular_function	0.0075775	ENSBTAG00000013422,ENSBTAG00000017837,ENSBTAG00000003130,ENSBTAG00000018585,ENSBTAG00000030286
transmitter-gated channel activity	molecular_function	0.0075775	ENSBTAG00000017837,ENSBTAG00000013422,ENSBTAG00000003130,ENSBTAG00000030286,ENSBTAG00000018585
cell-cell adhesion mediated by cadherin	biological_process	0.0077076	ENSBTAG00000014488,ENSBTAG00000025893,ENSBTAG00000020261,ENSBTAG00000018234
cellular homeostasis	biological_process	0.0077822	ENSBTAG00000000264,ENSBTAG00000008479,ENSBTAG00000044181,ENSBTAG00000011300,ENSBTAG00000021280,ENSBTAG00000016982,ENSBTAG00000011010,ENSBTAG00000054073,ENSBTAG00000011719,ENSBTAG00000000730,ENSBTAG00000012850,ENSBTAG00000014533,ENSBTAG00000019928,ENSBTAG00000014638,ENSBTAG00000043972,ENSBTAG00000003564,ENSBTAG00000051189,ENSBTAG00000014652,ENSBTAG00000007159,ENSBTAG00000015547,ENSBTAG00000017866,…
voltage-gated calcium channel complex	cellular_component	0.007784	ENSBTAG00000020887,ENSBTAG00000014746,ENSBTAG00000010865,ENSBTAG00000021994
regulation of neurological system process	biological_process	0.0078009	ENSBTAG00000017174,ENSBTAG00000044181,ENSBTAG00000054073,ENSBTAG00000011634
ammonium transport	biological_process	0.0079687	ENSBTAG00000015459,ENSBTAG00000011300,ENSBTAG00000000606,ENSBTAG00000005337,ENSBTAG00000001297,ENSBTAG00000003353
cellular amino acid biosynthetic process	biological_process	0.0080441	ENSBTAG00000012043,ENSBTAG00000016662,ENSBTAG00000007690,ENSBTAG00000038234,ENSBTAG00000001488,ENSBTAG00000012794
inner ear receptor cell differentiation	biological_process	0.008201	ENSBTAG00000016982,ENSBTAG00000018585,ENSBTAG00000013422,ENSBTAG00000017489,ENSBTAG00000044043
germ cell development	biological_process	0.0082458	ENSBTAG00000031614,ENSBTAG00000015274,ENSBTAG00000006147,ENSBTAG00000018416,ENSBTAG00000015547,ENSBTAG00000008009,ENSBTAG00000032884,ENSBTAG00000032424,ENSBTAG00000015835,ENSBTAG00000014746,ENSBTAG00000015558
cochlea morphogenesis	biological_process	0.0083311	ENSBTAG00000017489,ENSBTAG00000010977,ENSBTAG00000012139
extracellular ligand-gated ion channel activity	molecular_function	0.0084908	ENSBTAG00000030286,ENSBTAG00000018585,ENSBTAG00000013422,ENSBTAG00000017837,ENSBTAG00000003130,ENSBTAG00000002779
interleukin-2 secretion	biological_process	0.0085471	ENSBTAG00000014466,ENSBTAG00000034939
glucose transmembrane transport	biological_process	0.0086884	ENSBTAG00000008117,ENSBTAG00000005386,ENSBTAG00000003467
hexose transmembrane transporter activity	molecular_function	0.0087325	ENSBTAG00000003467,ENSBTAG00000005386,ENSBTAG00000008117
circadian sleep/wake cycle process	biological_process	0.0087471	ENSBTAG00000015459,ENSBTAG00000011719
protein kinase A signaling	biological_process	0.0088104	ENSBTAG00000000730,ENSBTAG00000052213,ENSBTAG00000019585
regulation of insulin secretion involved in cellular response to glucose stimulus	biological_process	0.0089536	ENSBTAG00000000264,ENSBTAG00000009438,ENSBTAG00000000730,ENSBTAG00000006738
positive regulation of cytolysis	biological_process	0.0090607	ENSBTAG00000016864,ENSBTAG00000002635
cholesterol efflux	biological_process	0.0090958	ENSBTAG00000012398,ENSBTAG00000015654,ENSBTAG00000016365,ENSBTAG00000052213
positive regulation of insulin secretion involved in cellular response to glucose stimulus	biological_process	0.0091925	ENSBTAG00000006738,ENSBTAG00000000730,ENSBTAG00000000264
defense response to other organism	biological_process	0.0092157	ENSBTAG00000053557,ENSBTAG00000023635,ENSBTAG00000002635,ENSBTAG00000016864,ENSBTAG00000049929,ENSBTAG00000004351,ENSBTAG00000053016,ENSBTAG00000045829,ENSBTAG00000024852,ENSBTAG00000025405,ENSBTAG00000015150,ENSBTAG00000046076,ENSBTAG00000013356,ENSBTAG00000026323,ENSBTAG00000008479,ENSBTAG00000022971,ENSBTAG00000000198
cell killing	biological_process	0.0093597	ENSBTAG00000015150,ENSBTAG00000002635,ENSBTAG00000038366,ENSBTAG00000014911,ENSBTAG00000009421,ENSBTAG00000053016,ENSBTAG00000045829,ENSBTAG00000016149
phenol-containing compound biosynthetic process	biological_process	0.0093733	ENSBTAG00000011813,ENSBTAG00000020985,ENSBTAG00000044123,ENSBTAG00000002300
brown fat cell differentiation	biological_process	0.009654	ENSBTAG00000031188,ENSBTAG00000052213,ENSBTAG00000014911,ENSBTAG00000003625
phenol-containing compound metabolic process	biological_process	0.0096772	ENSBTAG00000016138,ENSBTAG00000011813,ENSBTAG00000020985,ENSBTAG00000015935,ENSBTAG00000044123,ENSBTAG00000002300
membrane region	cellular_component	0.009756	ENSBTAG00000014674,ENSBTAG00000007273,ENSBTAG00000013642,ENSBTAG00000002779,ENSBTAG00000011944,ENSBTAG00000003130,ENSBTAG00000006451,ENSBTAG00000009696,ENSBTAG00000008059,ENSBTAG00000003353,ENSBTAG00000017866,ENSBTAG00000017381,ENSBTAG00000017837,ENSBTAG00000005386,ENSBTAG00000013644,ENSBTAG00000008540,ENSBTAG00000034391,ENSBTAG00000009014,ENSBTAG00000016365,ENSBTAG00000003382,ENSBTAG00000001404,…
glomerular basement membrane development	biological_process	0.0098374	ENSBTAG00000021316,ENSBTAG00000021310
system process	biological_process	0.010179	ENSBTAG00000007090,ENSBTAG00000000606,ENSBTAG00000012139,ENSBTAG00000030286,ENSBTAG00000025088,ENSBTAG00000019963,ENSBTAG00000020400,ENSBTAG00000018870,ENSBTAG00000007859,ENSBTAG00000001404,ENSBTAG00000005305,ENSBTAG00000002414,ENSBTAG00000052213,ENSBTAG00000030814,ENSBTAG00000006419,ENSBTAG00000043972,ENSBTAG00000016138,ENSBTAG00000040188,ENSBTAG00000017866,ENSBTAG00000020494,ENSBTAG00000032237,…
regulation of JAK-STAT cascade	biological_process	0.010295	ENSBTAG00000014911,ENSBTAG00000015150,ENSBTAG00000004351,ENSBTAG00000003564,ENSBTAG00000012393,ENSBTAG00000015274,ENSBTAG00000010531
divalent metal ion transport	biological_process	0.010456	ENSBTAG00000014652,ENSBTAG00000043972,ENSBTAG00000025088,ENSBTAG00000051189,ENSBTAG00000010865,ENSBTAG00000021994,ENSBTAG00000054073,ENSBTAG00000052496,ENSBTAG00000016982,ENSBTAG00000020887,ENSBTAG00000015558,ENSBTAG00000014638,ENSBTAG00000000730,ENSBTAG00000014746,ENSBTAG00000001404
regulation of pathway-restricted SMAD protein phosphorylation	biological_process	0.010498	ENSBTAG00000001019,ENSBTAG00000013090,ENSBTAG00000050691,ENSBTAG00000054752,ENSBTAG00000055022
melanin metabolic process	biological_process	0.010514	ENSBTAG00000002300,ENSBTAG00000020985,ENSBTAG00000011813
positive regulation of synaptic transmission	biological_process	0.01052	ENSBTAG00000003382,ENSBTAG00000043972,ENSBTAG00000010865,ENSBTAG00000005337,ENSBTAG00000001404,ENSBTAG00000019926,ENSBTAG00000001075
potassium ion import across plasma membrane	biological_process	0.010547	ENSBTAG00000024903,ENSBTAG00000006159,ENSBTAG00000037616,ENSBTAG00000002414
cellular cation homeostasis	biological_process	0.010571	ENSBTAG00000008479,ENSBTAG00000044181,ENSBTAG00000014533,ENSBTAG00000019928,ENSBTAG00000014638,ENSBTAG00000016982,ENSBTAG00000021280,ENSBTAG00000011010,ENSBTAG00000011719,ENSBTAG00000054073,ENSBTAG00000003564,ENSBTAG00000043972,ENSBTAG00000051189,ENSBTAG00000007159,ENSBTAG00000014652,ENSBTAG00000017866,ENSBTAG00000015547,ENSBTAG00000007273,ENSBTAG00000018657
lipid metabolic process	biological_process	0.010688	ENSBTAG00000016138,ENSBTAG00000013039,ENSBTAG00000007159,ENSBTAG00000011666,ENSBTAG00000008009,ENSBTAG00000003387,ENSBTAG00000010531,ENSBTAG00000022571,ENSBTAG00000000690,ENSBTAG00000011944,ENSBTAG00000020494,ENSBTAG00000032237,ENSBTAG00000015350,ENSBTAG00000012398,ENSBTAG00000001021,ENSBTAG00000015654,ENSBTAG00000002700,ENSBTAG00000003367,ENSBTAG00000038321,ENSBTAG00000001915,ENSBTAG00000002473,…
divalent inorganic cation transport	biological_process	0.010817	ENSBTAG00000014652,ENSBTAG00000025088,ENSBTAG00000051189,ENSBTAG00000043972,ENSBTAG00000021994,ENSBTAG00000010865,ENSBTAG00000054073,ENSBTAG00000016982,ENSBTAG00000052496,ENSBTAG00000020887,ENSBTAG00000014638,ENSBTAG00000015558,ENSBTAG00000001404,ENSBTAG00000014746,ENSBTAG00000000730
positive regulation of lipid metabolic process	biological_process	0.010825	ENSBTAG00000016138,ENSBTAG00000012393,ENSBTAG00000015274,ENSBTAG00000054073,ENSBTAG00000011569,ENSBTAG00000052213,ENSBTAG00000014911
regulation of secretion	biological_process	0.011163	ENSBTAG00000019980,ENSBTAG00000002309,ENSBTAG00000014674,ENSBTAG00000009438,ENSBTAG00000006738,ENSBTAG00000023635,ENSBTAG00000015459,ENSBTAG00000019585,ENSBTAG00000015274,ENSBTAG00000014466,ENSBTAG00000000264,ENSBTAG00000034939,ENSBTAG00000000606,ENSBTAG00000048155,ENSBTAG00000003382,ENSBTAG00000016835,ENSBTAG00000054073,ENSBTAG00000005337,ENSBTAG00000000730,ENSBTAG00000014911,ENSBTAG00000030814,…
regulation of synaptic transmission, glutamatergic	biological_process	0.011287	ENSBTAG00000019980,ENSBTAG00000010865,ENSBTAG00000001404,ENSBTAG00000044181
ATPase activity	molecular_function	0.01135	ENSBTAG00000002595,ENSBTAG00000006419,ENSBTAG00000023309,ENSBTAG00000039035,ENSBTAG00000047383,XLOC_1002643,ENSBTAG00000018657,XLOC_165966,ENSBTAG00000044191,ENSBTAG00000047181,ENSBTAG00000004617,XLOC_1001314,ENSBTAG00000027134,ENSBTAG00000051896,ENSBTAG00000038698,ENSBTAG00000006717,ENSBTAG00000016365,ENSBTAG00000039714
secondary metabolite biosynthetic process	biological_process	0.01138	ENSBTAG00000002300,ENSBTAG00000020985,ENSBTAG00000011813
nitric oxide biosynthetic process	biological_process	0.011583	ENSBTAG00000007690,ENSBTAG00000015274,ENSBTAG00000010531,ENSBTAG00000007159
circadian sleep/wake cycle	biological_process	0.011607	ENSBTAG00000011719,ENSBTAG00000015459
icosanoid secretion	biological_process	0.011684	ENSBTAG00000013039,ENSBTAG00000004418,ENSBTAG00000014911,ENSBTAG00000002700
mechanoreceptor differentiation	biological_process	0.011716	ENSBTAG00000044043,ENSBTAG00000018585,ENSBTAG00000016982,ENSBTAG00000013422,ENSBTAG00000017489
lipopolysaccharide binding	molecular_function	0.011761	ENSBTAG00000013356,ENSBTAG00000024852,ENSBTAG00000016864,ENSBTAG00000053016
cornified envelope	cellular_component	0.011783	ENSBTAG00000010688,ENSBTAG00000032995,ENSBTAG00000048997
hexose transmembrane transport	biological_process	0.011801	ENSBTAG00000003467,ENSBTAG00000008117,ENSBTAG00000005386
dopamine transport	biological_process	0.011851	ENSBTAG00000000606,ENSBTAG00000005337,ENSBTAG00000015459,ENSBTAG00000003353
SMAD protein signal transduction	biological_process	0.011938	ENSBTAG00000001019,ENSBTAG00000013090,ENSBTAG00000050691,ENSBTAG00000055022,ENSBTAG00000054752
monosaccharide transmembrane transporter activity	molecular_function	0.01194	ENSBTAG00000003467,ENSBTAG00000008117,ENSBTAG00000005386
ammonium transmembrane transporter activity	molecular_function	0.012035	ENSBTAG00000011300,ENSBTAG00000003353,ENSBTAG00000001297
glucose:sodium symporter activity	molecular_function	0.012196	ENSBTAG00000008117,ENSBTAG00000003467
cellular process involved in reproduction in multicellular organism	biological_process	0.012245	ENSBTAG00000015558,ENSBTAG00000015835,ENSBTAG00000014746,ENSBTAG00000015547,ENSBTAG00000018416,ENSBTAG00000015274,ENSBTAG00000031614,ENSBTAG00000006147,ENSBTAG00000032424,ENSBTAG00000008009,ENSBTAG00000034391,ENSBTAG00000032884
positive regulation of meiosis I	biological_process	0.012258	ENSBTAG00000012084,ENSBTAG00000015835
pathway-restricted SMAD protein phosphorylation	biological_process	0.012291	ENSBTAG00000013090,ENSBTAG00000001019,ENSBTAG00000050691,ENSBTAG00000054752,ENSBTAG00000055022
pigment metabolic process	biological_process	0.012314	ENSBTAG00000011813,ENSBTAG00000020985,ENSBTAG00000003564,ENSBTAG00000020494,ENSBTAG00000002300
response to ammonium ion	biological_process	0.012336	ENSBTAG00000013422,ENSBTAG00000017837,ENSBTAG00000005419,ENSBTAG00000016662
spermatogenesis, exchange of chromosomal proteins	biological_process	0.01243	ENSBTAG00000032884,ENSBTAG00000032424
positive regulation of triglyceride lipase activity	biological_process	0.012463	ENSBTAG00000032237,ENSBTAG00000001915
negative regulation of sterol transport	biological_process	0.012544	ENSBTAG00000012398,ENSBTAG00000016365
negative regulation of cholesterol transport	biological_process	0.012544	ENSBTAG00000012398,ENSBTAG00000016365
regulation of intestinal cholesterol absorption	biological_process	0.012571	ENSBTAG00000014911,ENSBTAG00000016365
receptor complex	cellular_component	0.012702	ENSBTAG00000007273,ENSBTAG00000018585,ENSBTAG00000019798,ENSBTAG00000009438,ENSBTAG00000002779,ENSBTAG00000003130,ENSBTAG00000013422,ENSBTAG00000001404,ENSBTAG00000030286,ENSBTAG00000017837,ENSBTAG00000044181,ENSBTAG00000004351,ENSBTAG00000010865,ENSBTAG00000016365
modulation of synaptic transmission	biological_process	0.012835	ENSBTAG00000002309,ENSBTAG00000043972,ENSBTAG00000019980,ENSBTAG00000010865,ENSBTAG00000019926,ENSBTAG00000044181,ENSBTAG00000003382,ENSBTAG00000014674,ENSBTAG00000052213,ENSBTAG00000002414,ENSBTAG00000005337,ENSBTAG00000001404,ENSBTAG00000001075
single-multicellular organism process	biological_process	0.012919	ENSBTAG00000030286,ENSBTAG00000008687,ENSBTAG00000007859,ENSBTAG00000004003,ENSBTAG00000031194,ENSBTAG00000010897,ENSBTAG00000026275,ENSBTAG00000010688,ENSBTAG00000002300,ENSBTAG00000006147,ENSBTAG00000016138,ENSBTAG00000040188,ENSBTAG00000002635,ENSBTAG00000002779,ENSBTAG00000013642,ENSBTAG00000010847,ENSBTAG00000003130,ENSBTAG00000021994,ENSBTAG00000013090,ENSBTAG00000011813,ENSBTAG00000015274,…
positive regulation of protein transport	biological_process	0.012941	ENSBTAG00000013090,ENSBTAG00000034939,ENSBTAG00000005585,ENSBTAG00000014751,ENSBTAG00000019585,ENSBTAG00000014466,ENSBTAG00000000264,ENSBTAG00000014911,ENSBTAG00000006738,ENSBTAG00000023635,ENSBTAG00000000730,ENSBTAG00000016835,ENSBTAG00000048155
interleukin-8 production	biological_process	0.013047	ENSBTAG00000048155,ENSBTAG00000016835,ENSBTAG00000016864,ENSBTAG00000014911,ENSBTAG00000052213
fibrillar collagen trimer	cellular_component	0.013065	ENSBTAG00000013155,ENSBTAG00000021316
banded collagen fibril	cellular_component	0.013065	ENSBTAG00000021316,ENSBTAG00000013155
regulation of system process	biological_process	0.013188	ENSBTAG00000014911,ENSBTAG00000030814,ENSBTAG00000008059,ENSBTAG00000052213,ENSBTAG00000014674,ENSBTAG00000011634,ENSBTAG00000006419,ENSBTAG00000012393,ENSBTAG00000054073,ENSBTAG00000044181,ENSBTAG00000017174,ENSBTAG00000016365,ENSBTAG00000044123,ENSBTAG00000046911
adenylate cyclase-inhibiting G-protein coupled acetylcholine receptor signaling pathway	biological_process	0.01336	ENSBTAG00000008059,ENSBTAG00000014674
G-protein coupled acetylcholine receptor activity	molecular_function	0.01336	ENSBTAG00000014674,ENSBTAG00000008059
L-phenylalanine metabolic process	biological_process	0.013383	ENSBTAG00000012794,ENSBTAG00000002214
L-phenylalanine catabolic process	biological_process	0.013383	ENSBTAG00000002214,ENSBTAG00000012794
erythrose 4-phosphate/phosphoenolpyruvate family amino acid metabolic process	biological_process	0.013383	ENSBTAG00000012794,ENSBTAG00000002214
erythrose 4-phosphate/phosphoenolpyruvate family amino acid catabolic process	biological_process	0.013383	ENSBTAG00000002214,ENSBTAG00000012794
calcium ion homeostasis	biological_process	0.013524	ENSBTAG00000044181,ENSBTAG00000008479,ENSBTAG00000017866,ENSBTAG00000007159,ENSBTAG00000014652,ENSBTAG00000051189,ENSBTAG00000043972,ENSBTAG00000014638,ENSBTAG00000014533,ENSBTAG00000013984,ENSBTAG00000018657,ENSBTAG00000054073,ENSBTAG00000011719,ENSBTAG00000016982
positive regulation of nitric oxide biosynthetic process	biological_process	0.013823	ENSBTAG00000007690,ENSBTAG00000007159,ENSBTAG00000015274
CXCR chemokine receptor binding	molecular_function	0.013852	ENSBTAG00000008479,ENSBTAG00000030814
proteinaceous extracellular matrix	cellular_component	0.014008	ENSBTAG00000021310,ENSBTAG00000013155,ENSBTAG00000002928,ENSBTAG00000021316,ENSBTAG00000017927,ENSBTAG00000039574
response to protozoan	biological_process	0.014102	ENSBTAG00000015150,ENSBTAG00000025405,ENSBTAG00000014466
scavenger receptor activity	molecular_function	0.014148	ENSBTAG00000022514,ENSBTAG00000050749,ENSBTAG00000039256,ENSBTAG00000021280,ENSBTAG00000031998
glucose transport	biological_process	0.01419	ENSBTAG00000005386,ENSBTAG00000019379,ENSBTAG00000008117,ENSBTAG00000014911,ENSBTAG00000052213,ENSBTAG00000003467
high-density lipoprotein particle	cellular_component	0.014243	ENSBTAG00000015654,ENSBTAG00000001915,ENSBTAG00000012398
glycine N-acyltransferase activity	molecular_function	0.014284	ENSBTAG00000049829,ENSBTAG00000030847
basement membrane	cellular_component	0.014404	ENSBTAG00000017927,ENSBTAG00000021316,ENSBTAG00000021310,ENSBTAG00000002928,ENSBTAG00000013155
regulation of vesicle-mediated transport	biological_process	0.01441	ENSBTAG00000000606,ENSBTAG00000015274,ENSBTAG00000012398,ENSBTAG00000034287,ENSBTAG00000005337,ENSBTAG00000015558,ENSBTAG00000052213,ENSBTAG00000003382,ENSBTAG00000005585,ENSBTAG00000019980,ENSBTAG00000045829,ENSBTAG00000002309,ENSBTAG00000014103,ENSBTAG00000009696,ENSBTAG00000014674,ENSBTAG00000007273
regulation of myoblast proliferation	biological_process	0.014473	ENSBTAG00000014967,ENSBTAG00000010741
insulin secretion involved in cellular response to glucose stimulus	biological_process	0.014804	ENSBTAG00000000264,ENSBTAG00000009438,ENSBTAG00000000730,ENSBTAG00000006738
potassium ion import	biological_process	0.014857	ENSBTAG00000024903,ENSBTAG00000002414,ENSBTAG00000037616,ENSBTAG00000006159
response to other organism	biological_process	0.014901	ENSBTAG00000053557,ENSBTAG00000023635,ENSBTAG00000002635,ENSBTAG00000016864,ENSBTAG00000049929,ENSBTAG00000014674,ENSBTAG00000009014,ENSBTAG00000004351,ENSBTAG00000053016,ENSBTAG00000053991,ENSBTAG00000017866,ENSBTAG00000011666,ENSBTAG00000045829,ENSBTAG00000025405,ENSBTAG00000024852,ENSBTAG00000052213,ENSBTAG00000016662,ENSBTAG00000015150,ENSBTAG00000046076,ENSBTAG00000013356,ENSBTAG00000008479,…
reactive oxygen species biosynthetic process	biological_process	0.014925	ENSBTAG00000010531,ENSBTAG00000015274,ENSBTAG00000007159,ENSBTAG00000007690,ENSBTAG00000001021
cellular metal ion homeostasis	biological_process	0.015005	ENSBTAG00000054073,ENSBTAG00000011010,ENSBTAG00000011719,ENSBTAG00000021280,ENSBTAG00000016982,ENSBTAG00000014533,ENSBTAG00000014638,ENSBTAG00000008479,ENSBTAG00000044181,ENSBTAG00000018657,ENSBTAG00000007273,ENSBTAG00000014652,ENSBTAG00000007159,ENSBTAG00000017866,ENSBTAG00000003564,ENSBTAG00000043972,ENSBTAG00000051189
phagocytosis, recognition	biological_process	0.015016	ENSBTAG00000034287,ENSBTAG00000048155,ENSBTAG00000046076
icosanoid transport	biological_process	0.015076	ENSBTAG00000002700,ENSBTAG00000014911,ENSBTAG00000004418,ENSBTAG00000013039
fatty acid derivative transport	biological_process	0.015076	ENSBTAG00000002700,ENSBTAG00000014911,ENSBTAG00000004418,ENSBTAG00000013039
spherical high-density lipoprotein particle	cellular_component	0.015185	ENSBTAG00000012398,ENSBTAG00000015654
mucus layer	cellular_component	0.015212	ENSBTAG00000050212
citrulline biosynthetic process	biological_process	0.015548	ENSBTAG00000012043,ENSBTAG00000001488
symporter activity	molecular_function	0.015726	ENSBTAG00000008117,ENSBTAG00000013502,ENSBTAG00000009444,ENSBTAG00000003353,ENSBTAG00000053903,ENSBTAG00000003467,ENSBTAG00000001981
acetylcholine receptor activity	molecular_function	0.01581	ENSBTAG00000008059,ENSBTAG00000003130,ENSBTAG00000014674
positive regulation of transport	biological_process	0.015871	ENSBTAG00000045829,ENSBTAG00000005585,ENSBTAG00000007273,ENSBTAG00000009696,ENSBTAG00000023635,ENSBTAG00000006738,ENSBTAG00000000264,ENSBTAG00000014466,ENSBTAG00000015274,ENSBTAG00000019585,ENSBTAG00000014751,ENSBTAG00000015654,ENSBTAG00000013090,ENSBTAG00000000606,ENSBTAG00000034939,ENSBTAG00000045734,ENSBTAG00000016835,ENSBTAG00000048155,ENSBTAG00000052496,ENSBTAG00000052213,ENSBTAG00000014911,…
hexose transport	biological_process	0.015879	ENSBTAG00000003467,ENSBTAG00000052213,ENSBTAG00000014911,ENSBTAG00000008117,ENSBTAG00000005386,ENSBTAG00000019379
positive regulation of nitric oxide metabolic process	biological_process	0.016052	ENSBTAG00000007159,ENSBTAG00000015274,ENSBTAG00000007690
regulation of nitric oxide mediated signal transduction	biological_process	0.016183	ENSBTAG00000015274,ENSBTAG00000015558
receptor activator activity	molecular_function	0.01622	ENSBTAG00000008479,ENSBTAG00000013090,ENSBTAG00000009696,ENSBTAG00000026275
lipid particle	cellular_component	0.016358	ENSBTAG00000031188,ENSBTAG00000007969,ENSBTAG00000003367,ENSBTAG00000015350,ENSBTAG00000038321
positive regulation of protein secretion	biological_process	0.016499	ENSBTAG00000023635,ENSBTAG00000000730,ENSBTAG00000006738,ENSBTAG00000016835,ENSBTAG00000048155,ENSBTAG00000034939,ENSBTAG00000000264,ENSBTAG00000014466,ENSBTAG00000019585
cellular lipid metabolic process	biological_process	0.016551	ENSBTAG00000000690,ENSBTAG00000011944,ENSBTAG00000010531,ENSBTAG00000022571,ENSBTAG00000003387,ENSBTAG00000020494,ENSBTAG00000004418,ENSBTAG00000011666,ENSBTAG00000013039,ENSBTAG00000020985,ENSBTAG00000019980,ENSBTAG00000006447,ENSBTAG00000011569,ENSBTAG00000054073,ENSBTAG00000012393,ENSBTAG00000038321,ENSBTAG00000014911,ENSBTAG00000025760,ENSBTAG00000052213,ENSBTAG00000016662,ENSBTAG00000007347,…
norepinephrine transmembrane transporter activity	molecular_function	0.016561	ENSBTAG00000003353
norepinephrine:sodium symporter activity	molecular_function	0.016561	ENSBTAG00000003353
cell-cell junction assembly	biological_process	0.016575	ENSBTAG00000020261,ENSBTAG00000018234,ENSBTAG00000014488,ENSBTAG00000012393,ENSBTAG00000025893,ENSBTAG00000017381
serine-type endopeptidase activity	molecular_function	0.016718	ENSBTAG00000008687,ENSBTAG00000045829,ENSBTAG00000037921,ENSBTAG00000004003,ENSBTAG00000024496,ENSBTAG00000021565,ENSBTAG00000021280,ENSBTAG00000040177,ENSBTAG00000014147,ENSBTAG00000038616
organic acid transport	biological_process	0.016784	ENSBTAG00000015547,ENSBTAG00000007403,ENSBTAG00000017866,ENSBTAG00000013039,ENSBTAG00000002700,ENSBTAG00000004662,ENSBTAG00000013642,ENSBTAG00000001981,ENSBTAG00000004418,ENSBTAG00000013502,ENSBTAG00000014911,ENSBTAG00000002414
carboxylic acid transport	biological_process	0.016784	ENSBTAG00000014911,ENSBTAG00000002414,ENSBTAG00000013502,ENSBTAG00000004418,ENSBTAG00000013642,ENSBTAG00000001981,ENSBTAG00000004662,ENSBTAG00000002700,ENSBTAG00000015547,ENSBTAG00000007403,ENSBTAG00000017866,ENSBTAG00000013039
carbamoyl-phosphate synthase (ammonia) activity	molecular_function	0.016815	ENSBTAG00000016662
carbamoyl phosphate metabolic process	biological_process	0.016815	ENSBTAG00000016662
carbamoyl phosphate biosynthetic process	biological_process	0.016815	ENSBTAG00000016662
response to ammonia	biological_process	0.016815	ENSBTAG00000016662
cellular response to ammonia	biological_process	0.016815	ENSBTAG00000016662
dopamine uptake involved in synaptic transmission	biological_process	0.016899	ENSBTAG00000005337,ENSBTAG00000003353
C-fiber	cellular_component	0.016925	ENSBTAG00000017174
cardioblast proliferation	biological_process	0.016963	ENSBTAG00000044123,ENSBTAG00000012139
regulation of cardioblast proliferation	biological_process	0.016963	ENSBTAG00000012139,ENSBTAG00000044123
regulation of secondary heart field cardioblast proliferation	biological_process	0.016963	ENSBTAG00000012139,ENSBTAG00000044123
regulation of secretion by cell	biological_process	0.017033	ENSBTAG00000019980,ENSBTAG00000002309,ENSBTAG00000023635,ENSBTAG00000006738,ENSBTAG00000015459,ENSBTAG00000009438,ENSBTAG00000014674,ENSBTAG00000000606,ENSBTAG00000034939,ENSBTAG00000014466,ENSBTAG00000000264,ENSBTAG00000019585,ENSBTAG00000000730,ENSBTAG00000005337,ENSBTAG00000015558,ENSBTAG00000014911,ENSBTAG00000048155,ENSBTAG00000003382,ENSBTAG00000054073,ENSBTAG00000016835
extracellular structure organization	biological_process	0.017048	ENSBTAG00000032424,ENSBTAG00000017927,ENSBTAG00000017866,ENSBTAG00000052808,ENSBTAG00000021310,ENSBTAG00000037768,ENSBTAG00000013155,ENSBTAG00000021316,ENSBTAG00000012393,ENSBTAG00000039574,ENSBTAG00000010531
collagen type II trimer	cellular_component	0.017137	ENSBTAG00000013155
sarcomere organization	biological_process	0.017139	ENSBTAG00000006419,ENSBTAG00000010741,ENSBTAG00000019585,ENSBTAG00000009696
glycerolipid metabolic process	biological_process	0.017312	ENSBTAG00000011666,ENSBTAG00000012398,ENSBTAG00000019980,ENSBTAG00000003367,ENSBTAG00000015654,ENSBTAG00000011569,ENSBTAG00000054073,ENSBTAG00000011944,ENSBTAG00000000690,ENSBTAG00000038321,ENSBTAG00000003387,ENSBTAG00000016662,ENSBTAG00000001915
G-protein coupled receptor homodimeric complex	cellular_component	0.017564	ENSBTAG00000044181
multi-organism reproductive process	biological_process	0.017626	ENSBTAG00000019425,ENSBTAG00000013090,ENSBTAG00000032884,ENSBTAG00000031188,ENSBTAG00000018416,ENSBTAG00000015274,ENSBTAG00000014911,ENSBTAG00000014638,ENSBTAG00000015558,ENSBTAG00000015835,ENSBTAG00000001376,ENSBTAG00000011057,ENSBTAG00000032424,ENSBTAG00000008009,ENSBTAG00000034391,ENSBTAG00000005499,ENSBTAG00000015547,ENSBTAG00000007159,ENSBTAG00000038461,ENSBTAG00000006147,ENSBTAG00000031614,…
positive regulation of vascular endothelial growth factor production	biological_process	0.017699	ENSBTAG00000018652,ENSBTAG00000010531,ENSBTAG00000013090
regulation of digestive system process	biological_process	0.017727	ENSBTAG00000014911,ENSBTAG00000030814,ENSBTAG00000016365
monosaccharide transport	biological_process	0.017751	ENSBTAG00000005386,ENSBTAG00000019379,ENSBTAG00000008117,ENSBTAG00000014911,ENSBTAG00000052213,ENSBTAG00000003467
compound eye corneal lens development	biological_process	0.017786	ENSBTAG00000002595
glycoprotein binding	molecular_function	0.017801	ENSBTAG00000024406,ENSBTAG00000045829,ENSBTAG00000013155
neuronal action potential propagation	biological_process	0.017978	ENSBTAG00000017381,ENSBTAG00000009182
cytoplasmic microtubule depolymerization	biological_process	0.018146	ENSBTAG00000004617
axonemal microtubule depolymerization	biological_process	0.018146	ENSBTAG00000004617
plus-end specific microtubule depolymerization	biological_process	0.018146	ENSBTAG00000004617
regulation of triglyceride catabolic process	biological_process	0.018309	ENSBTAG00000012398,ENSBTAG00000011569
energy reserve metabolic process	biological_process	0.018351	ENSBTAG00000001032,ENSBTAG00000013333,ENSBTAG00000031194,ENSBTAG00000014911,ENSBTAG00000013984
acylglycerol transport	biological_process	0.018414	ENSBTAG00000017866
triglyceride transport	biological_process	0.018414	ENSBTAG00000017866
response to linoleic acid	biological_process	0.018414	ENSBTAG00000017866
enkephalin processing	biological_process	0.018472	ENSBTAG00000008687
antral ovarian follicle growth	biological_process	0.018575	ENSBTAG00000006147,ENSBTAG00000007159
sperm capacitation	biological_process	0.018581	ENSBTAG00000015558,ENSBTAG00000014746,ENSBTAG00000015547
secretion by cell	biological_process	0.018709	ENSBTAG00000005337,ENSBTAG00000015150,ENSBTAG00000000730,ENSBTAG00000014911,ENSBTAG00000015558,ENSBTAG00000048155,ENSBTAG00000003382,ENSBTAG00000016835,ENSBTAG00000054073,ENSBTAG00000034939,ENSBTAG00000032884,ENSBTAG00000000606,ENSBTAG00000019585,ENSBTAG00000000264,ENSBTAG00000014466,ENSBTAG00000015274,ENSBTAG00000006738,ENSBTAG00000023635,ENSBTAG00000015459,ENSBTAG00000014674,ENSBTAG00000009438,…
homeostatic process	biological_process	0.018717	ENSBTAG00000051189,ENSBTAG00000043972,ENSBTAG00000003564,ENSBTAG00000017866,ENSBTAG00000007159,ENSBTAG00000020494,ENSBTAG00000006738,ENSBTAG00000011944,ENSBTAG00000008479,ENSBTAG00000003367,ENSBTAG00000000264,ENSBTAG00000007859,ENSBTAG00000012398,ENSBTAG00000002473,ENSBTAG00000012850,ENSBTAG00000030814,ENSBTAG00000052213,ENSBTAG00000002414,ENSBTAG00000011010,ENSBTAG00000032424,ENSBTAG00000016365,…
regulation of natural killer cell activation	biological_process	0.01876	ENSBTAG00000014911,ENSBTAG00000002635,ENSBTAG00000015150
secretory granule	cellular_component	0.018788	ENSBTAG00000012918,ENSBTAG00000040177,ENSBTAG00000013356,ENSBTAG00000021588,ENSBTAG00000005337,ENSBTAG00000014746,ENSBTAG00000024852,ENSBTAG00000045829,ENSBTAG00000008161,ENSBTAG00000034391,ENSBTAG00000053016
neuropeptide Y receptor activity	molecular_function	0.019193	ENSBTAG00000016633,ENSBTAG00000004760
polymeric immunoglobulin receptor activity	molecular_function	0.019222	ENSBTAG00000019798
neurotransmitter uptake	biological_process	0.019329	ENSBTAG00000003353,ENSBTAG00000005337,ENSBTAG00000002414
muscle contraction	biological_process	0.019385	ENSBTAG00000009707,ENSBTAG00000046911,ENSBTAG00000009182,ENSBTAG00000019585,ENSBTAG00000007090,ENSBTAG00000004212,ENSBTAG00000006419,ENSBTAG00000014674,ENSBTAG00000009696,ENSBTAG00000008059
excretion	biological_process	0.019419	ENSBTAG00000007194,ENSBTAG00000003130,ENSBTAG00000016365
ammonium transmembrane transport	biological_process	0.019443	ENSBTAG00000001297,ENSBTAG00000011300
neuron projection	cellular_component	0.019481	ENSBTAG00000017837,ENSBTAG00000046911,ENSBTAG00000003353,ENSBTAG00000019980,ENSBTAG00000017174,ENSBTAG00000019926,ENSBTAG00000002779,ENSBTAG00000014674,ENSBTAG00000000534,ENSBTAG00000009438,ENSBTAG00000008059,ENSBTAG00000015459,ENSBTAG00000017627,ENSBTAG00000006451,ENSBTAG00000001075,ENSBTAG00000013715,ENSBTAG00000020667,ENSBTAG00000020003,ENSBTAG00000008687,ENSBTAG00000030286,ENSBTAG00000044181,…
pancreatic D cell differentiation	biological_process	0.019587	ENSBTAG00000000264
pancreatic epsilon cell differentiation	biological_process	0.019587	ENSBTAG00000000264
photoreceptor disc membrane	cellular_component	0.019689	ENSBTAG00000009696,ENSBTAG00000019963
regulation of cytolysis	biological_process	0.019754	ENSBTAG00000002635,ENSBTAG00000016864
cellular response to endogenous stimulus	biological_process	0.019867	ENSBTAG00000020494,ENSBTAG00000006800,ENSBTAG00000039574,ENSBTAG00000009438,ENSBTAG00000046470,ENSBTAG00000013422,ENSBTAG00000044043,ENSBTAG00000016138,ENSBTAG00000017489,ENSBTAG00000017866,ENSBTAG00000015547,ENSBTAG00000017837,ENSBTAG00000003625,ENSBTAG00000024115,ENSBTAG00000014103,ENSBTAG00000007159,ENSBTAG00000013155,ENSBTAG00000002599,ENSBTAG00000013984,ENSBTAG00000014911,ENSBTAG00000019557,…
nephron development	biological_process	0.019969	ENSBTAG00000012393,ENSBTAG00000018460,ENSBTAG00000021316,ENSBTAG00000052213,ENSBTAG00000021310,ENSBTAG00000012139,ENSBTAG00000019928
regulation of intestinal absorption	biological_process	0.020658	ENSBTAG00000016365,ENSBTAG00000014911
cellular response to copper ion starvation	biological_process	0.020865	ENSBTAG00000005419
diamine oxidase activity	molecular_function	0.020865	ENSBTAG00000005419
response to azide	biological_process	0.020865	ENSBTAG00000005419
cellular response to azide	biological_process	0.020865	ENSBTAG00000005419
organic acid biosynthetic process	biological_process	0.020885	ENSBTAG00000001488,ENSBTAG00000000730,ENSBTAG00000007690,ENSBTAG00000014911,ENSBTAG00000016662,ENSBTAG00000015274,ENSBTAG00000012794,ENSBTAG00000012398,ENSBTAG00000038234,ENSBTAG00000006447,ENSBTAG00000012043
carboxylic acid biosynthetic process	biological_process	0.020885	ENSBTAG00000016662,ENSBTAG00000014911,ENSBTAG00000007690,ENSBTAG00000000730,ENSBTAG00000001488,ENSBTAG00000012043,ENSBTAG00000006447,ENSBTAG00000038234,ENSBTAG00000012398,ENSBTAG00000012794,ENSBTAG00000015274
regulation of lipid transport	biological_process	0.021033	ENSBTAG00000015654,ENSBTAG00000052213,ENSBTAG00000016365,ENSBTAG00000014911,ENSBTAG00000012398
dopamine uptake	biological_process	0.021238	ENSBTAG00000003353,ENSBTAG00000005337
cellular calcium ion homeostasis	biological_process	0.02124	ENSBTAG00000014638,ENSBTAG00000014533,ENSBTAG00000016982,ENSBTAG00000018657,ENSBTAG00000054073,ENSBTAG00000011719,ENSBTAG00000008479,ENSBTAG00000044181,ENSBTAG00000051189,ENSBTAG00000043972,ENSBTAG00000017866,ENSBTAG00000007159,ENSBTAG00000014652
catecholamine uptake involved in synaptic transmission	biological_process	0.021475	ENSBTAG00000003353,ENSBTAG00000005337
CCR chemokine receptor binding	molecular_function	0.021529	ENSBTAG00000026275,ENSBTAG00000010155,ENSBTAG00000053557,ENSBTAG00000008479
negative regulation of digestive system process	biological_process	0.021577	ENSBTAG00000016365,ENSBTAG00000030814
tetraterpenoid biosynthetic process	biological_process	0.021583	ENSBTAG00000020494
carotenoid biosynthetic process	biological_process	0.021583	ENSBTAG00000020494
xanthophyll biosynthetic process	biological_process	0.021583	ENSBTAG00000020494
retinol isomerase activity	molecular_function	0.021583	ENSBTAG00000020494
all-trans-retinyl-palmitate hydrolase, 11-cis retinol forming activity	molecular_function	0.021583	ENSBTAG00000020494
all-trans-retinyl-ester hydrolase, 11-cis retinol forming activity	molecular_function	0.021583	ENSBTAG00000020494
zeaxanthin metabolic process	biological_process	0.021583	ENSBTAG00000020494
zeaxanthin biosynthetic process	biological_process	0.021583	ENSBTAG00000020494
sperm chromatin condensation	biological_process	0.021681	ENSBTAG00000032424,ENSBTAG00000032884
protein homodimerization activity	molecular_function	0.021803	ENSBTAG00000044123,ENSBTAG00000011666,ENSBTAG00000014652,ENSBTAG00000020985,ENSBTAG00000012246,ENSBTAG00000008009,ENSBTAG00000011634,ENSBTAG00000024406,ENSBTAG00000009447,ENSBTAG00000025893,ENSBTAG00000009696,ENSBTAG00000020261,ENSBTAG00000009182,ENSBTAG00000011813,ENSBTAG00000019585,ENSBTAG00000015654,ENSBTAG00000005999,ENSBTAG00000000606,ENSBTAG00000016835,ENSBTAG00000014488,ENSBTAG00000005419,…
optic nerve structural organization	biological_process	0.021855	ENSBTAG00000015459
thyroid-stimulating hormone receptor activity	molecular_function	0.021869	ENSBTAG00000017489
thyroid-stimulating hormone signaling pathway	biological_process	0.021869	ENSBTAG00000017489
acid secretion	biological_process	0.0219	ENSBTAG00000013039,ENSBTAG00000014911,ENSBTAG00000002700,ENSBTAG00000030814,ENSBTAG00000004418
anion transmembrane transport	biological_process	0.02209	ENSBTAG00000013422,ENSBTAG00000002779,ENSBTAG00000018585,ENSBTAG00000017837,ENSBTAG00000007403,ENSBTAG00000015547,ENSBTAG00000009182,ENSBTAG00000043972,ENSBTAG00000030286,ENSBTAG00000002931
response to electrical stimulus	biological_process	0.022199	ENSBTAG00000020494,ENSBTAG00000044181
negative regulation of vascular endothelial growth factor receptor signaling pathway	biological_process	0.022238	ENSBTAG00000015984,ENSBTAG00000021059
external side of plasma membrane	cellular_component	0.022318	ENSBTAG00000031753,ENSBTAG00000014652,ENSBTAG00000014466,ENSBTAG00000009192,ENSBTAG00000034939,ENSBTAG00000004351,ENSBTAG00000011010,ENSBTAG00000046076,ENSBTAG00000048155,ENSBTAG00000039256,ENSBTAG00000007273,ENSBTAG00000009421,ENSBTAG00000038366
regulation of postsynaptic membrane potential	biological_process	0.022319	ENSBTAG00000044181,ENSBTAG00000013422,ENSBTAG00000003130,ENSBTAG00000018585,ENSBTAG00000030286,ENSBTAG00000019980
JAK-STAT cascade	biological_process	0.022409	ENSBTAG00000014911,ENSBTAG00000004351,ENSBTAG00000015150,ENSBTAG00000003564,ENSBTAG00000012393,ENSBTAG00000015274,ENSBTAG00000010531
voltage-gated potassium channel complex	cellular_component	0.022482	ENSBTAG00000015459,ENSBTAG00000006159,ENSBTAG00000045734,ENSBTAG00000020667,ENSBTAG00000017884
carbohydrate transmembrane transport	biological_process	0.022967	ENSBTAG00000005386,ENSBTAG00000008117,ENSBTAG00000003467
fibroblast growth factor receptor binding	molecular_function	0.023011	ENSBTAG00000013984,ENSBTAG00000044043,ENSBTAG00000006800
defense response to fungus	biological_process	0.023188	ENSBTAG00000053016,ENSBTAG00000023635,ENSBTAG00000002635
voltage-gated sodium channel complex	cellular_component	0.023236	ENSBTAG00000017174,ENSBTAG00000046911
melanin biosynthetic process from tyrosine	biological_process	0.023318	ENSBTAG00000002300
metalloendopeptidase activity	molecular_function	0.023452	ENSBTAG00000014533,ENSBTAG00000037768,ENSBTAG00000009349,ENSBTAG00000003564,ENSBTAG00000018460,ENSBTAG00000054901,ENSBTAG00000000419
L-tyrosine:2-oxoglutarate aminotransferase activity	molecular_function	0.023648	ENSBTAG00000002214
L-tyrosine aminotransferase activity	molecular_function	0.023648	ENSBTAG00000002214
nitrogen compound transport	biological_process	0.023671	ENSBTAG00000009438,ENSBTAG00000001981,ENSBTAG00000006738,ENSBTAG00000013502,ENSBTAG00000015459,ENSBTAG00000003564,ENSBTAG00000003353,ENSBTAG00000001297,ENSBTAG00000009444,ENSBTAG00000004662,ENSBTAG00000018287,ENSBTAG00000054073,ENSBTAG00000005337,ENSBTAG00000000730,ENSBTAG00000014911,ENSBTAG00000002414,ENSBTAG00000000264,ENSBTAG00000015274,ENSBTAG00000007403,ENSBTAG00000000606,ENSBTAG00000011300
cadherin binding	molecular_function	0.023973	ENSBTAG00000018234,ENSBTAG00000020261,ENSBTAG00000025893,ENSBTAG00000014488
toxin metabolic process	biological_process	0.023976	ENSBTAG00000001021,ENSBTAG00000010531
positive regulation of kidney development	biological_process	0.024	ENSBTAG00000012393,ENSBTAG00000012139,ENSBTAG00000052213
phototransduction	biological_process	0.024092	ENSBTAG00000032800,ENSBTAG00000019963,ENSBTAG00000025088
anchored component of the cytoplasmic side of the plasma membrane	cellular_component	0.024157	ENSBTAG00000009447
striated muscle cell development	biological_process	0.024216	ENSBTAG00000019585,ENSBTAG00000006419,ENSBTAG00000010741,ENSBTAG00000009696,ENSBTAG00000012139,ENSBTAG00000014533,ENSBTAG00000019157
regulation of meiosis I	biological_process	0.024507	ENSBTAG00000015835,ENSBTAG00000012084
neurotransmitter receptor activity	molecular_function	0.024544	ENSBTAG00000003130,ENSBTAG00000030286,ENSBTAG00000007092,ENSBTAG00000014674,ENSBTAG00000004760,ENSBTAG00000008059,ENSBTAG00000016633
chylomicron	cellular_component	0.024673	ENSBTAG00000001915,ENSBTAG00000012398
glycerophosphate shuttle	biological_process	0.024764	ENSBTAG00000016296
negative regulation of hepatocyte differentiation	biological_process	0.024833	ENSBTAG00000010977
spermatid development	biological_process	0.024912	ENSBTAG00000008009,ENSBTAG00000032884,ENSBTAG00000014746,ENSBTAG00000015558,ENSBTAG00000032424,ENSBTAG00000015547,ENSBTAG00000018416
drug export	biological_process	0.024932	ENSBTAG00000019557
peptidyl-arginine modification	biological_process	0.02501	ENSBTAG00000012043,ENSBTAG00000009447,ENSBTAG00000023648
positive regulation of cation channel activity	biological_process	0.025026	ENSBTAG00000052496,ENSBTAG00000045734,ENSBTAG00000009696
renal tubular secretion	biological_process	0.025164	ENSBTAG00000013642
sexual reproduction	biological_process	0.0252	ENSBTAG00000014911,ENSBTAG00000014638,ENSBTAG00000015558,ENSBTAG00000015835,ENSBTAG00000001376,ENSBTAG00000011057,ENSBTAG00000019425,ENSBTAG00000032884,ENSBTAG00000031188,ENSBTAG00000018416,ENSBTAG00000015274,ENSBTAG00000014746,ENSBTAG00000020491,ENSBTAG00000032424,ENSBTAG00000034391,ENSBTAG00000008009,ENSBTAG00000005499,ENSBTAG00000015547,ENSBTAG00000006147,ENSBTAG00000031614
thiamine phosphate phosphatase activity	molecular_function	0.025244	ENSBTAG00000011634
regulation of vascular endothelial growth factor production	biological_process	0.025403	ENSBTAG00000010531,ENSBTAG00000018652,ENSBTAG00000013090
negative regulation of ovulation	biological_process	0.025425	ENSBTAG00000006147
feeding behavior	biological_process	0.025487	ENSBTAG00000013994,ENSBTAG00000014911,ENSBTAG00000044123,ENSBTAG00000054073,ENSBTAG00000011719
smooth muscle cell apoptotic process	biological_process	0.025512	ENSBTAG00000001915,ENSBTAG00000015150
regulation of smooth muscle cell apoptotic process	biological_process	0.025512	ENSBTAG00000001915,ENSBTAG00000015150
response to endogenous stimulus	biological_process	0.025592	ENSBTAG00000007135,ENSBTAG00000017489,ENSBTAG00000015547,ENSBTAG00000024115,ENSBTAG00000003625,ENSBTAG00000017837,ENSBTAG00000014103,ENSBTAG00000013422,ENSBTAG00000006800,ENSBTAG00000009438,ENSBTAG00000013090,ENSBTAG00000050691,ENSBTAG00000015274,ENSBTAG00000014911,ENSBTAG00000013155,ENSBTAG00000002599,ENSBTAG00000013984,ENSBTAG00000016835,ENSBTAG00000044043,ENSBTAG00000017866,ENSBTAG00000007159,…
ornithine carbamoyltransferase activity	molecular_function	0.025717	ENSBTAG00000001488
ornithine catabolic process	biological_process	0.025717	ENSBTAG00000001488
ectodermal placode formation	biological_process	0.02573	ENSBTAG00000012139,ENSBTAG00000009587
ectodermal placode development	biological_process	0.02573	ENSBTAG00000012139,ENSBTAG00000009587
ectodermal placode morphogenesis	biological_process	0.02573	ENSBTAG00000012139,ENSBTAG00000009587
synapse part	cellular_component	0.025742	ENSBTAG00000014674,ENSBTAG00000001981,ENSBTAG00000003130,ENSBTAG00000013422,ENSBTAG00000002779,ENSBTAG00000006451,ENSBTAG00000001075,ENSBTAG00000008059,ENSBTAG00000019980,ENSBTAG00000003353,ENSBTAG00000017837,ENSBTAG00000019926,ENSBTAG00000003382,ENSBTAG00000005337,ENSBTAG00000001404,ENSBTAG00000002414,ENSBTAG00000030286,ENSBTAG00000044181,ENSBTAG00000010865
tyrosine biosynthetic process	biological_process	0.025952	ENSBTAG00000012794
aromatic amino acid family biosynthetic process	biological_process	0.025952	ENSBTAG00000012794
aromatic amino acid family biosynthetic process, prephenate pathway	biological_process	0.025952	ENSBTAG00000012794
sterol import	biological_process	0.025976	ENSBTAG00000017866,ENSBTAG00000012398
sterol transmembrane transport	biological_process	0.025976	ENSBTAG00000012398,ENSBTAG00000017866
cholesterol import	biological_process	0.025976	ENSBTAG00000017866,ENSBTAG00000012398
alpha-amino acid metabolic process	biological_process	0.02605	ENSBTAG00000016662,ENSBTAG00000007690,ENSBTAG00000001488,ENSBTAG00000002214,ENSBTAG00000014470,ENSBTAG00000002300,ENSBTAG00000012043,ENSBTAG00000038234,ENSBTAG00000012794,ENSBTAG00000015935
white fat cell differentiation	biological_process	0.026105	ENSBTAG00000053991,ENSBTAG00000031188
catecholamine uptake	biological_process	0.026242	ENSBTAG00000005337,ENSBTAG00000003353
inorganic anion exchanger activity	molecular_function	0.0263	ENSBTAG00000013642,ENSBTAG00000013644
Gq/11-coupled serotonin receptor activity	molecular_function	0.026305	ENSBTAG00000054073
phospholipase C-activating serotonin receptor signaling pathway	biological_process	0.026305	ENSBTAG00000054073
positive regulation of reactive oxygen species biosynthetic process	biological_process	0.026318	ENSBTAG00000007690,ENSBTAG00000007159,ENSBTAG00000015274
6-phosphofructo-2-kinase/fructose-2,6-biphosphatase complex	cellular_component	0.026448	ENSBTAG00000000172
positive regulation of respiratory burst involved in inflammatory response	biological_process	0.026468	ENSBTAG00000016864
L-alanine catabolic process, by transamination	biological_process	0.026542	ENSBTAG00000007690
lipid antigen binding	molecular_function	0.026557	ENSBTAG00000009421,ENSBTAG00000038366
endogenous lipid antigen binding	molecular_function	0.026557	ENSBTAG00000009421,ENSBTAG00000038366
exogenous lipid antigen binding	molecular_function	0.026557	ENSBTAG00000009421,ENSBTAG00000038366
antigen processing and presentation, endogenous lipid antigen via MHC class Ib	biological_process	0.026557	ENSBTAG00000009421,ENSBTAG00000038366
acetoacetic acid metabolic process	biological_process	0.026681	ENSBTAG00000020985
negative regulation of hydrogen peroxide metabolic process	biological_process	0.026695	ENSBTAG00000037768
type 1 angiotensin receptor binding	molecular_function	0.026798	ENSBTAG00000012393
type 2 angiotensin receptor binding	molecular_function	0.026798	ENSBTAG00000012393
spermatid differentiation	biological_process	0.027026	ENSBTAG00000015558,ENSBTAG00000032424,ENSBTAG00000008009,ENSBTAG00000014746,ENSBTAG00000032884,ENSBTAG00000015547,ENSBTAG00000018416
cellular hormone metabolic process	biological_process	0.027096	ENSBTAG00000007159,ENSBTAG00000010531,ENSBTAG00000022571,ENSBTAG00000003108,ENSBTAG00000001021,ENSBTAG00000020494
inner ear development	biological_process	0.027102	ENSBTAG00000017489,ENSBTAG00000012139,ENSBTAG00000044043,ENSBTAG00000013422,ENSBTAG00000018585,ENSBTAG00000016982,ENSBTAG00000010977,ENSBTAG00000013155
secretin receptor activity	molecular_function	0.02712	ENSBTAG00000013619
fatty acid transport	biological_process	0.027143	ENSBTAG00000017866,ENSBTAG00000013039,ENSBTAG00000004418,ENSBTAG00000014911,ENSBTAG00000002700
visceral serous pericardium development	biological_process	0.027172	ENSBTAG00000044123
semaphorin-plexin signaling pathway involved in outflow tract morphogenesis	biological_process	0.027172	ENSBTAG00000044123
positive regulation of transcription from RNA polymerase II promoter involved in norepinephrine biosynthetic process	biological_process	0.027172	ENSBTAG00000044123
positive regulation of semaphorin-plexin signaling pathway involved in outflow tract morphogenesis	biological_process	0.027172	ENSBTAG00000044123
positive regulation of semaphorin-plexin signaling pathway	biological_process	0.027172	ENSBTAG00000044123
steroid metabolic process	biological_process	0.027266	ENSBTAG00000014911,ENSBTAG00000010531,ENSBTAG00000022571,ENSBTAG00000012393,ENSBTAG00000038321,ENSBTAG00000001021,ENSBTAG00000015654,ENSBTAG00000003108,ENSBTAG00000016138,ENSBTAG00000007159
positive regulation of fatty acid metabolic process	biological_process	0.027318	ENSBTAG00000015274,ENSBTAG00000014911,ENSBTAG00000052213
potassium channel complex	cellular_component	0.027332	ENSBTAG00000045734,ENSBTAG00000006159,ENSBTAG00000015459,ENSBTAG00000017884,ENSBTAG00000020667
skeletal muscle satellite cell commitment	biological_process	0.027398	ENSBTAG00000014967
aryldialkylphosphatase activity	molecular_function	0.027601	ENSBTAG00000015654
lymphotoxin A production	biological_process	0.027741	ENSBTAG00000016835
lymphotoxin A biosynthetic process	biological_process	0.027741	ENSBTAG00000016835
aminocarboxymuconate-semialdehyde decarboxylase activity	molecular_function	0.027881	ENSBTAG00000008039
CXCR5 chemokine receptor binding	molecular_function	0.02794	ENSBTAG00000008479
negative regulation of endothelial cell chemotaxis to fibroblast growth factor	biological_process	0.02794	ENSBTAG00000008479
divalent inorganic cation homeostasis	biological_process	0.027974	ENSBTAG00000016982,ENSBTAG00000054073,ENSBTAG00000011719,ENSBTAG00000018657,ENSBTAG00000013984,ENSBTAG00000014533,ENSBTAG00000014638,ENSBTAG00000043972,ENSBTAG00000051189,ENSBTAG00000007159,ENSBTAG00000014652,ENSBTAG00000017866,ENSBTAG00000044181,ENSBTAG00000008479
sodium ion transmembrane transporter activity	molecular_function	0.028041	ENSBTAG00000001981,ENSBTAG00000003467,ENSBTAG00000046911,ENSBTAG00000043972,ENSBTAG00000003353,ENSBTAG00000017174,ENSBTAG00000008117
long-day photoperiodism	biological_process	0.028057	ENSBTAG00000015274
reproduction	biological_process	0.028057	ENSBTAG00000015558,ENSBTAG00000014638,ENSBTAG00000014911,ENSBTAG00000015835,ENSBTAG00000001376,ENSBTAG00000011057,ENSBTAG00000019425,ENSBTAG00000012084,ENSBTAG00000013090,ENSBTAG00000031188,ENSBTAG00000032884,ENSBTAG00000018416,ENSBTAG00000015274,ENSBTAG00000052808,ENSBTAG00000017083,ENSBTAG00000014746,ENSBTAG00000020491,ENSBTAG00000032424,ENSBTAG00000034391,ENSBTAG00000008009,ENSBTAG00000007159,…
endosomal lumen acidification	biological_process	0.028108	ENSBTAG00000019928
developmental process involved in reproduction	biological_process	0.028153	ENSBTAG00000014746,ENSBTAG00000032424,ENSBTAG00000008009,ENSBTAG00000015547,ENSBTAG00000007159,ENSBTAG00000006147,ENSBTAG00000031614,ENSBTAG00000016138,ENSBTAG00000031194,ENSBTAG00000014911,ENSBTAG00000015558,ENSBTAG00000044037,ENSBTAG00000001376,ENSBTAG00000015835,ENSBTAG00000013090,ENSBTAG00000003108,ENSBTAG00000032884,ENSBTAG00000018416,ENSBTAG00000015274
glucagon receptor binding	molecular_function	0.028184	ENSBTAG00000000730
floor plate morphogenesis	biological_process	0.028271	ENSBTAG00000013090
axial mesodermal cell differentiation	biological_process	0.028271	ENSBTAG00000013090
axial mesodermal cell fate commitment	biological_process	0.028271	ENSBTAG00000013090
axial mesodermal cell fate specification	biological_process	0.028271	ENSBTAG00000013090
left lung morphogenesis	biological_process	0.028271	ENSBTAG00000013090
epiblast cell-extraembryonic ectoderm cell signaling involved in anterior/posterior axis specification	biological_process	0.028271	ENSBTAG00000013090
transforming growth factor beta receptor signaling pathway involved in primitive streak formation	biological_process	0.028271	ENSBTAG00000013090
S-methylmethionine metabolic process	biological_process	0.02828	ENSBTAG00000038234
S-methylmethionine-homocysteine S-methyltransferase activity	molecular_function	0.02828	ENSBTAG00000038234
detection of oxidative stress	biological_process	0.028326	ENSBTAG00000052213
regulation of metanephric glomerular visceral epithelial cell development	biological_process	0.028326	ENSBTAG00000052213
positive regulation of metanephric glomerular visceral epithelial cell development	biological_process	0.028326	ENSBTAG00000052213
positive regulation of renal albumin absorption	biological_process	0.028326	ENSBTAG00000052213
negative regulation of platelet-derived growth factor receptor-alpha signaling pathway	biological_process	0.028326	ENSBTAG00000052213
negative regulation of metanephric mesenchymal cell migration	biological_process	0.028326	ENSBTAG00000052213
negative regulation of lipase activity	biological_process	0.02833	ENSBTAG00000012398,ENSBTAG00000002473
cardiolipin hydrolase activity	molecular_function	0.028414	ENSBTAG00000008009
primary ovarian follicle growth	biological_process	0.028446	ENSBTAG00000032424
follicle-stimulating hormone receptor activity	molecular_function	0.028446	ENSBTAG00000032424
regulation of acetylcholine metabolic process	biological_process	0.028446	ENSBTAG00000032424
fractalkine production	biological_process	0.028451	ENSBTAG00000045829
regulation of fractalkine production	biological_process	0.028451	ENSBTAG00000045829
positive regulation of fractalkine production	biological_process	0.028451	ENSBTAG00000045829
fractalkine biosynthetic process	biological_process	0.028451	ENSBTAG00000045829
regulation of fractalkine biosynthetic process	biological_process	0.028451	ENSBTAG00000045829
positive regulation of fractalkine biosynthetic process	biological_process	0.028451	ENSBTAG00000045829
fractalkine metabolic process	biological_process	0.028451	ENSBTAG00000045829
CXCR4 chemokine receptor binding	molecular_function	0.028497	ENSBTAG00000030814
mesodermal-endodermal cell signaling	biological_process	0.028522	ENSBTAG00000044118
MH1 domain binding	molecular_function	0.028522	ENSBTAG00000044118
histone H2A-S139 phosphorylation	biological_process	0.028522	ENSBTAG00000044118
senescence-associated heterochromatin focus	cellular_component	0.028522	ENSBTAG00000044118
senescence-associated heterochromatin focus assembly	biological_process	0.028522	ENSBTAG00000044118
oncogene-induced cell senescence	biological_process	0.028522	ENSBTAG00000044118
positive regulation of cellular response to X-ray	biological_process	0.028522	ENSBTAG00000044118
regulation of growth hormone activity	biological_process	0.028586	ENSBTAG00000031194
sterol 5-alpha reductase activity	molecular_function	0.028619	ENSBTAG00000003108
citrulline metabolic process	biological_process	0.028706	ENSBTAG00000001488,ENSBTAG00000012043
interleukin-17 binding	molecular_function	0.028765	ENSBTAG00000015150
interleukin-12 beta subunit binding	molecular_function	0.028765	ENSBTAG00000015150
interleukin-27 binding	molecular_function	0.028765	ENSBTAG00000015150
neuronal cell body membrane	cellular_component	0.028775	ENSBTAG00000015459,ENSBTAG00000003353
outer acrosomal membrane	cellular_component	0.028845	ENSBTAG00000034391
negative regulation of high-density lipoprotein particle clearance	biological_process	0.028863	ENSBTAG00000012398
regulation of muscle cell apoptotic process	biological_process	0.028926	ENSBTAG00000044123,ENSBTAG00000001915,ENSBTAG00000015150
import across plasma membrane	biological_process	0.028959	ENSBTAG00000037616,ENSBTAG00000006159,ENSBTAG00000002414,ENSBTAG00000024903,ENSBTAG00000007403
serine-type peptidase activity	molecular_function	0.028967	ENSBTAG00000021565,ENSBTAG00000024496,ENSBTAG00000004003,ENSBTAG00000037921,ENSBTAG00000045829,ENSBTAG00000008687,ENSBTAG00000038616,ENSBTAG00000014147,ENSBTAG00000040177,ENSBTAG00000021280
plasma lipoprotein particle	cellular_component	0.029157	ENSBTAG00000001915,ENSBTAG00000015654,ENSBTAG00000012398
lipoprotein particle	cellular_component	0.029157	ENSBTAG00000012398,ENSBTAG00000001915,ENSBTAG00000015654
sugar transmembrane transporter activity	molecular_function	0.029216	ENSBTAG00000008117,ENSBTAG00000005386,ENSBTAG00000003467
vascular endothelial growth factor production	biological_process	0.029301	ENSBTAG00000013090,ENSBTAG00000018652,ENSBTAG00000010531
pigment biosynthetic process	biological_process	0.029367	ENSBTAG00000011813,ENSBTAG00000020985,ENSBTAG00000020494,ENSBTAG00000002300
peptidoglycan binding	molecular_function	0.029496	ENSBTAG00000007135,ENSBTAG00000002635
extracellular matrix	cellular_component	0.029902	ENSBTAG00000000374,ENSBTAG00000021316,ENSBTAG00000039574,ENSBTAG00000037768,ENSBTAG00000021310,ENSBTAG00000013155,ENSBTAG00000002928,ENSBTAG00000017927,ENSBTAG00000012837,ENSBTAG00000003564,ENSBTAG00000001176
regulation of triglyceride metabolic process	biological_process	0.030032	ENSBTAG00000012398,ENSBTAG00000011666,ENSBTAG00000011569
epithelial cell differentiation	biological_process	0.030338	ENSBTAG00000012139,ENSBTAG00000013090,ENSBTAG00000000264,ENSBTAG00000032995,ENSBTAG00000007859,ENSBTAG00000012034,ENSBTAG00000010977,ENSBTAG00000052213,ENSBTAG00000016982,ENSBTAG00000004351,ENSBTAG00000010688,ENSBTAG00000021059,ENSBTAG00000009014,ENSBTAG00000032424,ENSBTAG00000020985,ENSBTAG00000007159,ENSBTAG00000046470,ENSBTAG00000024406
cell development	biological_process	0.030524	ENSBTAG00000015835,ENSBTAG00000034287,ENSBTAG00000014533,ENSBTAG00000015558,ENSBTAG00000014911,ENSBTAG00000018585,ENSBTAG00000051421,ENSBTAG00000032884,ENSBTAG00000011300,ENSBTAG00000013090,ENSBTAG00000010741,ENSBTAG00000054752,ENSBTAG00000015274,ENSBTAG00000019585,ENSBTAG00000050691,ENSBTAG00000013715,ENSBTAG00000006451,ENSBTAG00000017627,ENSBTAG00000009587,ENSBTAG00000009438,ENSBTAG00000013422,…
positive regulation of fat cell differentiation	biological_process	0.030526	ENSBTAG00000010977,ENSBTAG00000031188,ENSBTAG00000054073,ENSBTAG00000003625
catecholamine transport	biological_process	0.030669	ENSBTAG00000015459,ENSBTAG00000000606,ENSBTAG00000005337,ENSBTAG00000003353
estrogen metabolic process	biological_process	0.030727	ENSBTAG00000010531,ENSBTAG00000001021
retinol metabolic process	biological_process	0.030974	ENSBTAG00000020494,ENSBTAG00000001021,ENSBTAG00000010531
solute:sodium symporter activity	molecular_function	0.0312	ENSBTAG00000003353,ENSBTAG00000003467,ENSBTAG00000001981,ENSBTAG00000008117
muscle cell apoptotic process	biological_process	0.031572	ENSBTAG00000015150,ENSBTAG00000001915,ENSBTAG00000044123
retinal metabolic process	biological_process	0.031857	ENSBTAG00000010531,ENSBTAG00000020494
otic vesicle development	biological_process	0.031875	ENSBTAG00000012139,ENSBTAG00000013155
behavior	biological_process	0.031927	ENSBTAG00000003130,ENSBTAG00000016864,ENSBTAG00000013994,ENSBTAG00000015459,ENSBTAG00000019980,ENSBTAG00000043972,ENSBTAG00000024115,ENSBTAG00000044123,ENSBTAG00000017489,ENSBTAG00000032424,ENSBTAG00000007092,ENSBTAG00000016982,ENSBTAG00000011719,ENSBTAG00000054073,ENSBTAG00000015150,ENSBTAG00000021588,ENSBTAG00000002414,ENSBTAG00000014911,ENSBTAG00000018652,ENSBTAG00000014751,ENSBTAG00000044181,…
piRNA metabolic process	biological_process	0.032444	ENSBTAG00000008009,ENSBTAG00000015835
import into cell	biological_process	0.032605	ENSBTAG00000002414,ENSBTAG00000006159,ENSBTAG00000037616,ENSBTAG00000007403,ENSBTAG00000024903
carbamoyl-phosphate synthase (glutamine-hydrolyzing) activity	molecular_function	0.032739	ENSBTAG00000016662
regulation of brown fat cell differentiation	biological_process	0.032843	ENSBTAG00000014911,ENSBTAG00000003625
multicellular organism reproduction	biological_process	0.032851	ENSBTAG00000034391,ENSBTAG00000008009,ENSBTAG00000032424,ENSBTAG00000006147,ENSBTAG00000031614,ENSBTAG00000015547,ENSBTAG00000007159,ENSBTAG00000020491,ENSBTAG00000014746,ENSBTAG00000032884,ENSBTAG00000031188,ENSBTAG00000013090,ENSBTAG00000019425,ENSBTAG00000015274,ENSBTAG00000018416,ENSBTAG00000001376,ENSBTAG00000015835,ENSBTAG00000015558,ENSBTAG00000011057
spermatogenesis	biological_process	0.032876	ENSBTAG00000001376,ENSBTAG00000015835,ENSBTAG00000020491,ENSBTAG00000014746,ENSBTAG00000015558,ENSBTAG00000011057,ENSBTAG00000008009,ENSBTAG00000031188,ENSBTAG00000032884,ENSBTAG00000019425,ENSBTAG00000032424,ENSBTAG00000018416,ENSBTAG00000015547
myoblast proliferation	biological_process	0.032891	ENSBTAG00000014967,ENSBTAG00000010741
enzyme inhibitor activity	molecular_function	0.032942	ENSBTAG00000012393,ENSBTAG00000025258,ENSBTAG00000015558,ENSBTAG00000018843,ENSBTAG00000002473,ENSBTAG00000012398,ENSBTAG00000046375,ENSBTAG00000038461,ENSBTAG00000020813,ENSBTAG00000019980,ENSBTAG00000032093,ENSBTAG00000053991,ENSBTAG00000010688,XLOC_609407
muscle cell development	biological_process	0.033203	ENSBTAG00000019157,ENSBTAG00000012139,ENSBTAG00000009696,ENSBTAG00000014533,ENSBTAG00000019585,ENSBTAG00000010741,ENSBTAG00000006419
male gamete generation	biological_process	0.033595	ENSBTAG00000020491,ENSBTAG00000014746,ENSBTAG00000015835,ENSBTAG00000001376,ENSBTAG00000015558,ENSBTAG00000011057,ENSBTAG00000032884,ENSBTAG00000031188,ENSBTAG00000008009,ENSBTAG00000032424,ENSBTAG00000019425,ENSBTAG00000018416,ENSBTAG00000015547
antigen processing and presentation of lipid antigen via MHC class Ib	biological_process	0.034076	ENSBTAG00000009421,ENSBTAG00000038366
antigen processing and presentation, exogenous lipid antigen via MHC class Ib	biological_process	0.034076	ENSBTAG00000009421,ENSBTAG00000038366
gamete generation	biological_process	0.034079	ENSBTAG00000014746,ENSBTAG00000020491,ENSBTAG00000031614,ENSBTAG00000006147,ENSBTAG00000015547,ENSBTAG00000008009,ENSBTAG00000032424,ENSBTAG00000011057,ENSBTAG00000001376,ENSBTAG00000015835,ENSBTAG00000015558,ENSBTAG00000015274,ENSBTAG00000018416,ENSBTAG00000031188,ENSBTAG00000032884,ENSBTAG00000019425
cell body membrane	cellular_component	0.034087	ENSBTAG00000003353,ENSBTAG00000015459
regulation of fat cell differentiation	biological_process	0.034261	ENSBTAG00000052213,ENSBTAG00000010977,ENSBTAG00000014911,ENSBTAG00000031188,ENSBTAG00000003625,ENSBTAG00000054073
axon terminus	cellular_component	0.034337	ENSBTAG00000000534,ENSBTAG00000005305,ENSBTAG00000015459,ENSBTAG00000034287
membrane	cellular_component	0.03478	ENSBTAG00000017927,ENSBTAG00000021480,ENSBTAG00000049961,ENSBTAG00000051189,ENSBTAG00000008009,ENSBTAG00000011944,ENSBTAG00000003387,ENSBTAG00000025893,ENSBTAG00000009468,ENSBTAG00000005449,ENSBTAG00000022583,ENSBTAG00000006738,ENSBTAG00000020400,ENSBTAG00000019963,ENSBTAG00000016633,ENSBTAG00000022861,ENSBTAG00000053927,ENSBTAG00000003382,ENSBTAG00000039256,ENSBTAG00000033195,ENSBTAG00000023718,…
fat cell differentiation	biological_process	0.034886	ENSBTAG00000001019,ENSBTAG00000052213,ENSBTAG00000010977,ENSBTAG00000014911,ENSBTAG00000054073,ENSBTAG00000031188,ENSBTAG00000053991,ENSBTAG00000003625,ENSBTAG00000044118
cargo receptor activity	molecular_function	0.035329	ENSBTAG00000022514,ENSBTAG00000050749,ENSBTAG00000039256,ENSBTAG00000021280,ENSBTAG00000031998
positive regulation of T cell mediated cytotoxicity	biological_process	0.035362	ENSBTAG00000015150,ENSBTAG00000038366,ENSBTAG00000009421
protein-lipid complex	cellular_component	0.035417	ENSBTAG00000015654,ENSBTAG00000001915,ENSBTAG00000012398
granulocyte chemotaxis	biological_process	0.035511	ENSBTAG00000021588,ENSBTAG00000008479,ENSBTAG00000016864,ENSBTAG00000010155,ENSBTAG00000018652,ENSBTAG00000026275
regulation of neurotransmitter levels	biological_process	0.03563	ENSBTAG00000003382,ENSBTAG00000014674,ENSBTAG00000005337,ENSBTAG00000002414,ENSBTAG00000003353,ENSBTAG00000019980,ENSBTAG00000002309,ENSBTAG00000032424
gluconeogenesis	biological_process	0.035662	ENSBTAG00000016296,ENSBTAG00000014911,ENSBTAG00000052213,ENSBTAG00000000730
compound eye development	biological_process	0.035729	ENSBTAG00000002595
anion:anion antiporter activity	molecular_function	0.035914	ENSBTAG00000015547,ENSBTAG00000013642,ENSBTAG00000013644
dicarboxylic acid transport	biological_process	0.03595	ENSBTAG00000013642,ENSBTAG00000015547,ENSBTAG00000002414,ENSBTAG00000013502
regulation of nitric oxide biosynthetic process	biological_process	0.036369	ENSBTAG00000007690,ENSBTAG00000007159,ENSBTAG00000015274
response to food	biological_process	0.03655	ENSBTAG00000017663,ENSBTAG00000014911,ENSBTAG00000015274
G-protein coupled peptide receptor activity	molecular_function	0.036726	ENSBTAG00000016633,ENSBTAG00000017489,ENSBTAG00000011719,ENSBTAG00000005449,ENSBTAG00000013619,ENSBTAG00000004760,ENSBTAG00000007092
regulation of synaptic vesicle exocytosis	biological_process	0.036773	ENSBTAG00000002309,ENSBTAG00000003382,ENSBTAG00000014674,ENSBTAG00000019980
extracellular matrix component	cellular_component	0.036824	ENSBTAG00000002928,ENSBTAG00000013155,ENSBTAG00000021310,ENSBTAG00000021316,ENSBTAG00000017927
regulation of interleukin-8 production	biological_process	0.03723	ENSBTAG00000052213,ENSBTAG00000016864,ENSBTAG00000016835,ENSBTAG00000048155
10-formyltetrahydrofolate catabolic process	biological_process	0.037245	ENSBTAG00000014470
folic acid-containing compound catabolic process	biological_process	0.037245	ENSBTAG00000014470
formyltetrahydrofolate dehydrogenase activity	molecular_function	0.037245	ENSBTAG00000014470
pteridine-containing compound catabolic process	biological_process	0.037245	ENSBTAG00000014470
long-chain fatty acid transport	biological_process	0.037246	ENSBTAG00000017866,ENSBTAG00000013039,ENSBTAG00000002700,ENSBTAG00000004418
cytokine secretion	biological_process	0.037265	ENSBTAG00000014466,ENSBTAG00000017866,ENSBTAG00000034939,ENSBTAG00000048155,ENSBTAG00000016835,ENSBTAG00000015150,ENSBTAG00000023635,ENSBTAG00000014911
vascular smooth muscle contraction	biological_process	0.037294	ENSBTAG00000008059,ENSBTAG00000004212
muscle system process	biological_process	0.037303	ENSBTAG00000004212,ENSBTAG00000014674,ENSBTAG00000006419,ENSBTAG00000009696,ENSBTAG00000008059,ENSBTAG00000044123,ENSBTAG00000009182,ENSBTAG00000009707,ENSBTAG00000046911,ENSBTAG00000019585,ENSBTAG00000007090
extracellular matrix organization	biological_process	0.037341	ENSBTAG00000032424,ENSBTAG00000017866,ENSBTAG00000017927,ENSBTAG00000037768,ENSBTAG00000021310,ENSBTAG00000013155,ENSBTAG00000021316,ENSBTAG00000010531,ENSBTAG00000012393,ENSBTAG00000039574
single organism reproductive process	biological_process	0.037612	ENSBTAG00000011057,ENSBTAG00000015835,ENSBTAG00000001376,ENSBTAG00000031194,ENSBTAG00000014911,ENSBTAG00000014638,ENSBTAG00000015558,ENSBTAG00000015274,ENSBTAG00000018416,ENSBTAG00000032884,ENSBTAG00000031188,ENSBTAG00000019425,ENSBTAG00000013090,ENSBTAG00000003108,ENSBTAG00000014746,ENSBTAG00000020491,ENSBTAG00000006147,ENSBTAG00000038461,ENSBTAG00000031614,ENSBTAG00000016138,ENSBTAG00000015547,…
receptor agonist activity	molecular_function	0.037733	ENSBTAG00000026275,ENSBTAG00000013090,ENSBTAG00000008479
transmitter-gated ion channel activity involved in regulation of postsynaptic membrane potential	molecular_function	0.037981	ENSBTAG00000018585,ENSBTAG00000030286,ENSBTAG00000013422
positive regulation of lipid biosynthetic process	biological_process	0.037995	ENSBTAG00000014911,ENSBTAG00000054073,ENSBTAG00000016138,ENSBTAG00000015274
actin filament uncapping	biological_process	0.03813	ENSBTAG00000009696
arachidonic acid secretion	biological_process	0.038164	ENSBTAG00000004418,ENSBTAG00000002700,ENSBTAG00000013039
arachidonate transport	biological_process	0.038164	ENSBTAG00000013039,ENSBTAG00000004418,ENSBTAG00000002700
signaling pattern recognition receptor activity	molecular_function	0.038419	ENSBTAG00000048155,ENSBTAG00000002635
activation of protein kinase C activity	biological_process	0.038537	ENSBTAG00000014911
positive regulation of cytokine production	biological_process	0.038792	ENSBTAG00000018652,ENSBTAG00000014466,ENSBTAG00000045829,ENSBTAG00000013090,ENSBTAG00000034939,ENSBTAG00000016835,ENSBTAG00000010531,ENSBTAG00000048155,ENSBTAG00000014911,ENSBTAG00000052213,ENSBTAG00000016864,ENSBTAG00000015150,ENSBTAG00000023635
cellular divalent inorganic cation homeostasis	biological_process	0.038948	ENSBTAG00000017866,ENSBTAG00000014652,ENSBTAG00000007159,ENSBTAG00000051189,ENSBTAG00000043972,ENSBTAG00000044181,ENSBTAG00000008479,ENSBTAG00000018657,ENSBTAG00000011719,ENSBTAG00000054073,ENSBTAG00000016982,ENSBTAG00000014638,ENSBTAG00000014533
acrosome reaction	biological_process	0.038995	ENSBTAG00000015558,ENSBTAG00000032884,ENSBTAG00000034391
eosinophil chemotaxis	biological_process	0.039207	ENSBTAG00000026275,ENSBTAG00000021588
mucosal immune response	biological_process	0.039354	ENSBTAG00000019798,ENSBTAG00000015724
positive regulation of transporter activity	biological_process	0.039623	ENSBTAG00000052496,ENSBTAG00000009696,ENSBTAG00000015654,ENSBTAG00000045734
positive regulation of high voltage-gated calcium channel activity	biological_process	0.039671	ENSBTAG00000052496
perinucleolar chromocenter	cellular_component	0.040032	ENSBTAG00000015835
positive regulation of cholesterol efflux	biological_process	0.040104	ENSBTAG00000052213,ENSBTAG00000015654
positive regulation of tumor necrosis factor biosynthetic process	biological_process	0.040281	ENSBTAG00000045829,ENSBTAG00000016864
hexose biosynthetic process	biological_process	0.040452	ENSBTAG00000016296,ENSBTAG00000000730,ENSBTAG00000014911,ENSBTAG00000052213
glycogen (starch) synthase activity	molecular_function	0.04054	ENSBTAG00000013333
regulation of endothelial cell proliferation	biological_process	0.040567	ENSBTAG00000026275,ENSBTAG00000014911,ENSBTAG00000021059,ENSBTAG00000021588,ENSBTAG00000001915
membrane-bounded vesicle	cellular_component	0.040648	ENSBTAG00000013356,ENSBTAG00000005419,ENSBTAG00000040177,ENSBTAG00000012918,ENSBTAG00000024852,ENSBTAG00000005305,ENSBTAG00000005337,ENSBTAG00000021588,ENSBTAG00000015935,ENSBTAG00000011813,ENSBTAG00000030286,ENSBTAG00000019379,ENSBTAG00000002247,ENSBTAG00000000606,ENSBTAG00000001981,ENSBTAG00000007273,ENSBTAG00000011634,ENSBTAG00000014746,ENSBTAG00000002309,ENSBTAG00000020985,ENSBTAG00000045829,…
regulation of reproductive process	biological_process	0.04078	ENSBTAG00000015558,ENSBTAG00000031194,ENSBTAG00000013090,ENSBTAG00000007159,ENSBTAG00000015274,ENSBTAG00000006147
cell proliferation involved in heart morphogenesis	biological_process	0.040785	ENSBTAG00000012139,ENSBTAG00000044123
regulation of cell proliferation involved in heart morphogenesis	biological_process	0.040785	ENSBTAG00000044123,ENSBTAG00000012139
sodium channel complex	cellular_component	0.040787	ENSBTAG00000046911,ENSBTAG00000017174
transmembrane receptor protein serine/threonine kinase binding	molecular_function	0.040891	ENSBTAG00000013090,ENSBTAG00000050691
positive regulation of adenosine receptor signaling pathway	biological_process	0.041073	ENSBTAG00000011634
regulation of fatty acid biosynthetic process	biological_process	0.041156	ENSBTAG00000014911,ENSBTAG00000015274,ENSBTAG00000012398
TFIIB-class transcription factor binding	molecular_function	0.041187	ENSBTAG00000007159
skeletal muscle fiber development	biological_process	0.041312	ENSBTAG00000010741,ENSBTAG00000014533,ENSBTAG00000012139
dopamine transmembrane transporter activity	molecular_function	0.041341	ENSBTAG00000003353
dopamine:sodium symporter activity	molecular_function	0.041341	ENSBTAG00000003353
carboxyl- or carbamoyltransferase activity	molecular_function	0.041498	ENSBTAG00000001488
killing of cells of other organism	biological_process	0.041881	ENSBTAG00000053016,ENSBTAG00000002635,ENSBTAG00000045829
disruption of cells of other organism	biological_process	0.041881	ENSBTAG00000045829,ENSBTAG00000053016,ENSBTAG00000002635
DNA methylation involved in gamete generation	biological_process	0.041936	ENSBTAG00000015835,ENSBTAG00000008009
multicellular organismal reproductive process	biological_process	0.042126	ENSBTAG00000020491,ENSBTAG00000014746,ENSBTAG00000006147,ENSBTAG00000031614,ENSBTAG00000015547,ENSBTAG00000007159,ENSBTAG00000008009,ENSBTAG00000032424,ENSBTAG00000011057,ENSBTAG00000015835,ENSBTAG00000001376,ENSBTAG00000015558,ENSBTAG00000015274,ENSBTAG00000018416,ENSBTAG00000032884,ENSBTAG00000031188,ENSBTAG00000013090,ENSBTAG00000019425
developmental process	biological_process	0.042151	ENSBTAG00000019557,ENSBTAG00000052213,ENSBTAG00000001019,ENSBTAG00000002414,ENSBTAG00000002473,ENSBTAG00000015150,ENSBTAG00000021588,ENSBTAG00000001376,ENSBTAG00000001915,ENSBTAG00000018234,ENSBTAG00000006419,ENSBTAG00000016633,ENSBTAG00000018416,ENSBTAG00000044118,ENSBTAG00000020191,ENSBTAG00000032995,ENSBTAG00000009696,ENSBTAG00000034498,ENSBTAG00000047578,ENSBTAG00000020494,ENSBTAG00000006738,…
organic acid catabolic process	biological_process	0.042159	ENSBTAG00000015654,ENSBTAG00000012794,ENSBTAG00000007690,ENSBTAG00000014911,ENSBTAG00000052213,ENSBTAG00000002214,ENSBTAG00000014470,ENSBTAG00000038321,ENSBTAG00000001488
carboxylic acid catabolic process	biological_process	0.042159	ENSBTAG00000001488,ENSBTAG00000002214,ENSBTAG00000038321,ENSBTAG00000014470,ENSBTAG00000014911,ENSBTAG00000052213,ENSBTAG00000007690,ENSBTAG00000012794,ENSBTAG00000015654
intercellular bridge organization	biological_process	0.042237	ENSBTAG00000052808
regulation of skeletal muscle cell differentiation	biological_process	0.042342	ENSBTAG00000010741,ENSBTAG00000012139
positive regulation of transcription regulatory region DNA binding	biological_process	0.042445	ENSBTAG00000044118,ENSBTAG00000044123
phospholipase C-activating angiotensin-activated signaling pathway	biological_process	0.042791	ENSBTAG00000009696
regulation of neurotransmitter transport	biological_process	0.042883	ENSBTAG00000005337,ENSBTAG00000002309,ENSBTAG00000019980,ENSBTAG00000014674,ENSBTAG00000003382
cellular lipid catabolic process	biological_process	0.043059	ENSBTAG00000052213,ENSBTAG00000016662,ENSBTAG00000014911,ENSBTAG00000038321,ENSBTAG00000010531,ENSBTAG00000011569,ENSBTAG00000003367,ENSBTAG00000012398
M band	cellular_component	0.043181	ENSBTAG00000010741,ENSBTAG00000019585
myosin tail binding	molecular_function	0.04339	ENSBTAG00000009696
extrinsic component of plasma membrane	cellular_component	0.043452	ENSBTAG00000020261,ENSBTAG00000054045,ENSBTAG00000018234,ENSBTAG00000014488,ENSBTAG00000048155,ENSBTAG00000007273,ENSBTAG00000025893
immune response-regulating signaling pathway	biological_process	0.043655	ENSBTAG00000002635,ENSBTAG00000016864,ENSBTAG00000015724,ENSBTAG00000048155,ENSBTAG00000019798,ENSBTAG00000046076,ENSBTAG00000034939,ENSBTAG00000009192,ENSBTAG00000014466,ENSBTAG00000007159,ENSBTAG00000031753
glycerol-3-phosphate dehydrogenase activity	molecular_function	0.043683	ENSBTAG00000016296
oxidoreductase activity, acting on the CH-OH group of donors, quinone or similar compound as acceptor	molecular_function	0.043683	ENSBTAG00000016296
ventricular zone neuroblast division	biological_process	0.043697	ENSBTAG00000002300
regulation of ovulation	biological_process	0.043771	ENSBTAG00000006147
spongiotrophoblast cell proliferation	biological_process	0.043881	ENSBTAG00000031194
regulation of spongiotrophoblast cell proliferation	biological_process	0.043881	ENSBTAG00000031194
cell proliferation involved in embryonic placenta development	biological_process	0.043881	ENSBTAG00000031194
regulation of cell proliferation involved in embryonic placenta development	biological_process	0.043881	ENSBTAG00000031194
prostate epithelial cord elongation	biological_process	0.043972	ENSBTAG00000007159
L-amino acid transport	biological_process	0.044118	ENSBTAG00000001981,ENSBTAG00000007403,ENSBTAG00000002414,ENSBTAG00000013502
anatomical structure development	biological_process	0.044239	ENSBTAG00000006419,ENSBTAG00000021588,ENSBTAG00000015150,ENSBTAG00000001376,ENSBTAG00000001915,ENSBTAG00000018234,ENSBTAG00000002473,ENSBTAG00000001019,ENSBTAG00000052213,ENSBTAG00000002414,ENSBTAG00000032995,ENSBTAG00000018416,ENSBTAG00000044118,ENSBTAG00000020191,ENSBTAG00000016633,ENSBTAG00000025893,ENSBTAG00000046470,ENSBTAG00000024406,ENSBTAG00000010531,ENSBTAG00000020494,ENSBTAG00000006738,…
1-(4-iodo-2,5-dimethoxyphenyl)propan-2-amine binding	molecular_function	0.04424	ENSBTAG00000054073
phospholipase A2 activity	molecular_function	0.044257	ENSBTAG00000013039,ENSBTAG00000004418,ENSBTAG00000002700
peptide receptor activity	molecular_function	0.044346	ENSBTAG00000005449,ENSBTAG00000004760,ENSBTAG00000013619,ENSBTAG00000007092,ENSBTAG00000017489,ENSBTAG00000011719,ENSBTAG00000016633
regulation of cellular response to drug	biological_process	0.044364	ENSBTAG00000044118
olfactory placode formation	biological_process	0.044364	ENSBTAG00000012139
olfactory placode development	biological_process	0.044364	ENSBTAG00000012139
olfactory placode morphogenesis	biological_process	0.044364	ENSBTAG00000012139
fibroblast growth factor binding	molecular_function	0.044506	ENSBTAG00000008479,ENSBTAG00000013984
phospholipid binding	molecular_function	0.044558	ENSBTAG00000009696,ENSBTAG00000001474,ENSBTAG00000006451,ENSBTAG00000001915,ENSBTAG00000004418,ENSBTAG00000034287,ENSBTAG00000002700,ENSBTAG00000015654,ENSBTAG00000043978,ENSBTAG00000005585,ENSBTAG00000000606,ENSBTAG00000012398,ENSBTAG00000013039,ENSBTAG00000004944
intracellular calcium activated chloride channel activity	molecular_function	0.044723	ENSBTAG00000012246,ENSBTAG00000008161
sensory perception of pain	biological_process	0.04473	ENSBTAG00000044181,ENSBTAG00000017174,ENSBTAG00000011634,ENSBTAG00000046911
amino acid neurotransmitter reuptake	biological_process	0.044862	ENSBTAG00000002414
glutamate reuptake	biological_process	0.044862	ENSBTAG00000002414
negative regulation of cellular response to growth factor stimulus	biological_process	0.044885	ENSBTAG00000021059,ENSBTAG00000008479,ENSBTAG00000046470,ENSBTAG00000039574,ENSBTAG00000012393,ENSBTAG00000015984
organic cation transmembrane transporter activity	molecular_function	0.044958	ENSBTAG00000008540,ENSBTAG00000018287
low-density lipoprotein particle clearance	biological_process	0.045039	ENSBTAG00000012398,ENSBTAG00000052213
synaptic transmission, glutamatergic	biological_process	0.045056	ENSBTAG00000019980,ENSBTAG00000010865,ENSBTAG00000001404,ENSBTAG00000044181
pattern recognition receptor activity	molecular_function	0.045225	ENSBTAG00000048155,ENSBTAG00000002635
NAD(P)+-protein-arginine ADP-ribosyltransferase activity	molecular_function	0.045317	ENSBTAG00000037826,ENSBTAG00000023648
tetraterpenoid metabolic process	biological_process	0.045411	ENSBTAG00000020494
carotenoid metabolic process	biological_process	0.045411	ENSBTAG00000020494
xanthophyll metabolic process	biological_process	0.045411	ENSBTAG00000020494
endopeptidase activity	molecular_function	0.045417	ENSBTAG00000054901,ENSBTAG00000024496,ENSBTAG00000021565,ENSBTAG00000003564,ENSBTAG00000045829,ENSBTAG00000037921,ENSBTAG00000018460,ENSBTAG00000014533,ENSBTAG00000038616,ENSBTAG00000037768,ENSBTAG00000014147,ENSBTAG00000040177,ENSBTAG00000021280,ENSBTAG00000000419,ENSBTAG00000009349,ENSBTAG00000004003,ENSBTAG00000008687,ENSBTAG00000013239
voltage-gated sodium channel activity	molecular_function	0.0457	ENSBTAG00000017174,ENSBTAG00000046911
axial mesoderm formation	biological_process	0.045748	ENSBTAG00000013090
iodide peroxidase activity	molecular_function	0.045782	ENSBTAG00000015935
positive regulation of white fat cell proliferation	biological_process	0.045787	ENSBTAG00000003625
tongue development	biological_process	0.045833	ENSBTAG00000044123,ENSBTAG00000012139
immunoglobulin transcytosis in epithelial cells	biological_process	0.045907	ENSBTAG00000019798
immunoglobulin transcytosis in epithelial cells mediated by polymeric immunoglobulin receptor	biological_process	0.045907	ENSBTAG00000019798
piRNA biosynthetic process	biological_process	0.045916	ENSBTAG00000015835
cartilage condensation	biological_process	0.046141	ENSBTAG00000006800,ENSBTAG00000013155
protein activation cascade	biological_process	0.046148	ENSBTAG00000048155,ENSBTAG00000016149,ENSBTAG00000046076,ENSBTAG00000001915
D-glucose transmembrane transporter activity	molecular_function	0.046153	ENSBTAG00000005386
regulation of high-density lipoprotein particle clearance	biological_process	0.04633	ENSBTAG00000012398
postsynapse	cellular_component	0.046538	ENSBTAG00000002779,ENSBTAG00000013422,ENSBTAG00000003130,ENSBTAG00000014674,ENSBTAG00000008059,ENSBTAG00000001404,ENSBTAG00000006451,ENSBTAG00000017837,ENSBTAG00000019980,ENSBTAG00000030286,ENSBTAG00000010865,ENSBTAG00000044181
positive regulation of histone H3-K14 acetylation	biological_process	0.046564	ENSBTAG00000015835
ammonia homeostasis	biological_process	0.046851	ENSBTAG00000001488
orexin receptor activity	molecular_function	0.046891	ENSBTAG00000011719
receptor serine/threonine kinase binding	molecular_function	0.046978	ENSBTAG00000013090,ENSBTAG00000050691
positive regulation of potassium ion transmembrane transporter activity	biological_process	0.047044	ENSBTAG00000009696,ENSBTAG00000045734
MH2 domain binding	molecular_function	0.047111	ENSBTAG00000044118
myofibril assembly	biological_process	0.047176	ENSBTAG00000009696,ENSBTAG00000019585,ENSBTAG00000010741,ENSBTAG00000006419
protein homooligomerization	biological_process	0.047186	ENSBTAG00000016149,ENSBTAG00000021751,ENSBTAG00000014652,ENSBTAG00000005999,ENSBTAG00000011634,ENSBTAG00000009447,ENSBTAG00000017884,ENSBTAG00000011010,ENSBTAG00000015459,ENSBTAG00000009696,ENSBTAG00000052213
rhodopsin kinase activity	molecular_function	0.047283	ENSBTAG00000019963
negative regulation of low-density lipoprotein particle receptor biosynthetic process	biological_process	0.047381	ENSBTAG00000052213
melanin-concentrating hormone receptor activity	molecular_function	0.047575	ENSBTAG00000006147
programmed DNA elimination	biological_process	0.047623	ENSBTAG00000044118
chromosome breakage	biological_process	0.047623	ENSBTAG00000044118
negative regulation of intestinal phytosterol absorption	biological_process	0.047627	ENSBTAG00000016365
ATP-binding cassette (ABC) transporter complex	cellular_component	0.047627	ENSBTAG00000016365
negative regulation of intestinal cholesterol absorption	biological_process	0.047627	ENSBTAG00000016365
intestinal phytosterol absorption	biological_process	0.047627	ENSBTAG00000016365
positive regulation of enamel mineralization	biological_process	0.048013	ENSBTAG00000002928
directional guidance of interneurons involved in migration from the subpallium to the cortex	biological_process	0.048049	ENSBTAG00000009587
chemorepulsion involved in interneuron migration from the subpallium to the cortex	biological_process	0.048049	ENSBTAG00000009587
sulfotransferase activity	molecular_function	0.048106	ENSBTAG00000011952,ENSBTAG00000003131,ENSBTAG00000026611,ENSBTAG00000038214
regulation of circadian sleep/wake cycle, non-REM sleep	biological_process	0.048109	ENSBTAG00000015459
cytoplasmic membrane-bounded vesicle	cellular_component	0.048113	ENSBTAG00000015935,ENSBTAG00000011813,ENSBTAG00000030286,ENSBTAG00000019379,ENSBTAG00000002247,ENSBTAG00000000606,ENSBTAG00000013356,ENSBTAG00000012918,ENSBTAG00000040177,ENSBTAG00000005305,ENSBTAG00000024852,ENSBTAG00000005337,ENSBTAG00000021588,ENSBTAG00000002309,ENSBTAG00000020985,ENSBTAG00000008161,ENSBTAG00000045829,ENSBTAG00000002300,ENSBTAG00000043978,ENSBTAG00000053016,ENSBTAG00000034391,…
positive regulation of meiotic nuclear division	biological_process	0.048173	ENSBTAG00000015835,ENSBTAG00000012084
T-helper 1 cell activation	biological_process	0.048239	ENSBTAG00000015150
collagen trimer	cellular_component	0.048482	ENSBTAG00000013155,ENSBTAG00000021310,ENSBTAG00000048155,ENSBTAG00000021316
endothelial cell apoptotic process	biological_process	0.048585	ENSBTAG00000021316,ENSBTAG00000021588,ENSBTAG00000002473
regulation of T cell mediated cytotoxicity	biological_process	0.048608	ENSBTAG00000009421,ENSBTAG00000015150,ENSBTAG00000038366
regulation of lipid biosynthetic process	biological_process	0.048635	ENSBTAG00000012398,ENSBTAG00000054073,ENSBTAG00000011666,ENSBTAG00000015274,ENSBTAG00000016138,ENSBTAG00000014911
granulocyte macrophage colony-stimulating factor biosynthetic process	biological_process	0.0488	ENSBTAG00000016835
regulation of granulocyte macrophage colony-stimulating factor biosynthetic process	biological_process	0.0488	ENSBTAG00000016835
creatine transmembrane transporter activity	molecular_function	0.049001	ENSBTAG00000004662
creatine transport	biological_process	0.049001	ENSBTAG00000004662
regulation of inflammatory response	biological_process	0.049073	ENSBTAG00000052213,ENSBTAG00000014911,ENSBTAG00000002635,ENSBTAG00000003684,ENSBTAG00000016864,ENSBTAG00000026275,ENSBTAG00000016835,ENSBTAG00000010155,ENSBTAG00000007159,ENSBTAG00000018652
titin Z domain binding	molecular_function	0.049084	ENSBTAG00000009696
lipid hydroxylation	biological_process	0.049209	ENSBTAG00000001021
neuron projection terminus	cellular_component	0.04925	ENSBTAG00000005305,ENSBTAG00000015459,ENSBTAG00000034287,ENSBTAG00000000534
oocyte construction	biological_process	0.049346	ENSBTAG00000008009
oocyte axis specification	biological_process	0.049346	ENSBTAG00000008009
oocyte anterior/posterior axis specification	biological_process	0.049346	ENSBTAG00000008009
pole plasm assembly	biological_process	0.049346	ENSBTAG00000008009
maternal determination of anterior/posterior axis, embryo	biological_process	0.049346	ENSBTAG00000008009
P granule organization	biological_process	0.049346	ENSBTAG00000008009
arginine biosynthetic process via ornithine	biological_process	0.049465	ENSBTAG00000001488
tyrosine phosphorylation of STAT protein	biological_process	0.049518	ENSBTAG00000003564,ENSBTAG00000015150,ENSBTAG00000004351,ENSBTAG00000014911
trabecular meshwork development	biological_process	0.049542	ENSBTAG00000010531
single-organism developmental process	biological_process	0.049678	ENSBTAG00000014533,ENSBTAG00000025405,ENSBTAG00000014967,ENSBTAG00000019928,ENSBTAG00000052496,ENSBTAG00000002595,ENSBTAG00000051421,ENSBTAG00000054073,ENSBTAG00000032884,ENSBTAG00000001176,ENSBTAG00000003108,ENSBTAG00000054752,ENSBTAG00000014751,ENSBTAG00000006451,ENSBTAG00000021310,ENSBTAG00000013648,ENSBTAG00000009587,ENSBTAG00000009438,ENSBTAG00000006800,ENSBTAG00000013422,ENSBTAG00000018185,…
eosinophil migration	biological_process	0.049682	ENSBTAG00000026275,ENSBTAG00000021588
trophectodermal cellular morphogenesis	biological_process	0.049702	ENSBTAG00000013090
lipopolysaccharide transport	biological_process	0.049761	ENSBTAG00000016864
regulation of synaptic vesicle transport	biological_process	0.049773	ENSBTAG00000002309,ENSBTAG00000019980,ENSBTAG00000014674,ENSBTAG00000003382
endocytosis	biological_process	0.049781	ENSBTAG00000012398,ENSBTAG00000015274,ENSBTAG00000046076,ENSBTAG00000048155,ENSBTAG00000021280,ENSBTAG00000039256,ENSBTAG00000052213,ENSBTAG00000014911,ENSBTAG00000034287,ENSBTAG00000014103,ENSBTAG00000017866,ENSBTAG00000031998,ENSBTAG00000045829,ENSBTAG00000021480,ENSBTAG00000022514,ENSBTAG00000034391,ENSBTAG00000007273
regulation of toll-like receptor 4 signaling pathway	biological_process	0.049822	ENSBTAG00000016864,ENSBTAG00000015724

## Sheet: Table S4
GFvsGFF__enriched_KEGG_pathway																																														GFFvsTMR_enriched_KEGG_pathway
Term	ID	Input number	P-Value	Input																																										Term	ID	Input number	P-Value
Primary immunodeficiency	bta05340	10	9.45895e-05	ENSBTAG00000004457|ENSBTAG00000018849|ENSBTAG00000021358|ENSBTAG00000032122|ENSBTAG00000001882|ENSBTAG00000051008|ENSBTAG00000008956|ENSBTAG00000005280|ENSBTAG00000019250|ENSBTAG00000026489																																										Systemic lupus erythematosus	bta05322	34	7.63056e-08
B cell receptor signaling pathway	bta04662	13	0.000349332	ENSBTAG00000044204|ENSBTAG00000016156|ENSBTAG00000021358|ENSBTAG00000038496|ENSBTAG00000051008|ENSBTAG00000032122|ENSBTAG00000001882|ENSBTAG00000020173|ENSBTAG00000019872|ENSBTAG00000019250|ENSBTAG00000011887|ENSBTAG00000008006|ENSBTAG00000004767																																										Alcoholism	bta05034	35	1.47901e-06
Salivary secretion	bta04970	14	0.000489106	ENSBTAG00000054492|ENSBTAG00000049629|ENSBTAG00000020076|ENSBTAG00000031483|ENSBTAG00000050618|ENSBTAG00000025812|ENSBTAG00000003022|ENSBTAG00000052092|ENSBTAG00000053545|ENSBTAG00000014059|ENSBTAG00000026088|ENSBTAG00000004588|ENSBTAG00000040253|ENSBTAG00000014583																																										DNA replication	bta03030	12	8.05382e-06
Intestinal immune network for IgA production	bta04672	11	0.000584699	ENSBTAG00000018849|ENSBTAG00000009656|ENSBTAG00000001060|ENSBTAG00000045923|ENSBTAG00000038128|ENSBTAG00000051008|ENSBTAG00000021077|ENSBTAG00000001557|ENSBTAG00000031348|ENSBTAG00000026489|ENSBTAG00000005077																																										Base excision repair	bta03410	11	2.37839e-05
Maturity onset diabetes of the young	bta04950	7	0.0010233	ENSBTAG00000012104|ENSBTAG00000012116|ENSBTAG00000004710|ENSBTAG00000021795|ENSBTAG00000013003|ENSBTAG00000009265|ENSBTAG00000030876																																										Primary immunodeficiency	bta05340	11	4.6227e-05
Type I diabetes mellitus	bta04940	10	0.00103883	ENSBTAG00000009656|ENSBTAG00000004958|ENSBTAG00000045923|ENSBTAG00000001008|ENSBTAG00000013003|ENSBTAG00000000016|ENSBTAG00000010057|ENSBTAG00000038128|ENSBTAG00000021077|ENSBTAG00000012586																																										B cell receptor signaling pathway	bta04662	15	8.40089e-05
Base excision repair	bta03410	7	0.00396069	ENSBTAG00000014595|ENSBTAG00000005825|ENSBTAG00000000837|ENSBTAG00000007365|ENSBTAG00000021645|ENSBTAG00000011242|ENSBTAG00000055052																																										Intestinal immune network for IgA production	bta04672	11	0.0012153
Fat digestion and absorption	bta04975	8	0.00483816	ENSBTAG00000006445|ENSBTAG00000018054|ENSBTAG00000020499|ENSBTAG00000002258|ENSBTAG00000000765|ENSBTAG00000016366|ENSBTAG00000050633|ENSBTAG00000016365																																										Linoleic acid metabolism	bta00591	8	0.00246083
Tuberculosis	bta05152	19	0.00846722	ENSBTAG00000049629|ENSBTAG00000007622|ENSBTAG00000009656|ENSBTAG00000020076|ENSBTAG00000003022|ENSBTAG00000045923|ENSBTAG00000012185|ENSBTAG00000038128|ENSBTAG00000002472|ENSBTAG00000051008|ENSBTAG00000016156|ENSBTAG00000021092|ENSBTAG00000004767|ENSBTAG00000031483|ENSBTAG00000016414|ENSBTAG00000014583|ENSBTAG00000012586|ENSBTAG00000021077|ENSBTAG00000007312																																										African trypanosomiasis	bta05143	8	0.0033117
Staphylococcus aureus infection	bta05150	9	0.00954601	ENSBTAG00000001271|ENSBTAG00000009656|ENSBTAG00000045923|ENSBTAG00000048122|ENSBTAG00000038128|ENSBTAG00000051008|ENSBTAG00000021077|ENSBTAG00000013831|ENSBTAG00000007450																																										ABC transporters	bta02010	8	0.00643782
ABC transporters	bta02010	7	0.012234	ENSBTAG00000006589|ENSBTAG00000002595|ENSBTAG00000032603|ENSBTAG00000023309|ENSBTAG00000044191|ENSBTAG00000016366|ENSBTAG00000016365																																										Salivary secretion	bta04970	12	0.00761959
Fructose and mannose metabolism	bta00051	6	0.0123794	ENSBTAG00000000172|ENSBTAG00000013108|ENSBTAG00000012058|ENSBTAG00000034691|ENSBTAG00000011325|ENSBTAG00000033398																																										alpha-Linolenic acid metabolism	bta00592	6	0.00809065
Linoleic acid metabolism	bta00591	6	0.0177047	ENSBTAG00000053645|ENSBTAG00000052825|ENSBTAG00000020499|ENSBTAG00000049666|ENSBTAG00000054260|ENSBTAG00000050633																																										Asthma	bta05310	7	0.010878
Protein digestion and absorption	bta04974	10	0.0213335	ENSBTAG00000011873|ENSBTAG00000013155|XLOC_945526|ENSBTAG00000012837|ENSBTAG00000010345|ENSBTAG00000048246|XLOC_221686|ENSBTAG00000020391|ENSBTAG00000004588|ENSBTAG00000017421																																										Viral myocarditis	bta05416	10	0.0119615
African trypanosomiasis	bta05143	6	0.0220184	ENSBTAG00000020602|ENSBTAG00000051008|ENSBTAG00000002258|ENSBTAG00000037539|ENSBTAG00000054844|ENSBTAG00000051412																																										NF-kappa B signaling pathway	bta04064	12	0.0121328
Asthma	bta05310	6	0.0220184	ENSBTAG00000009656|ENSBTAG00000045923|ENSBTAG00000004129|ENSBTAG00000038128|ENSBTAG00000051008|ENSBTAG00000021077																																										Allograft rejection	bta05330	8	0.0126711
Allograft rejection	bta05330	7	0.0221843	ENSBTAG00000009656|ENSBTAG00000045923|ENSBTAG00000001008|ENSBTAG00000010057|ENSBTAG00000038128|ENSBTAG00000051008|ENSBTAG00000021077																																										Type I diabetes mellitus	bta04940	8	0.0170716
Rheumatoid arthritis	bta05323	11	0.0233974	ENSBTAG00000054140|ENSBTAG00000009656|ENSBTAG00000020674|ENSBTAG00000045923|ENSBTAG00000038128|ENSBTAG00000051008|ENSBTAG00000021077|ENSBTAG00000021092|ENSBTAG00000005077|ENSBTAG00000009812|ENSBTAG00000048029																																										Pancreatic secretion	bta04972	12	0.0172627
Autoimmune thyroid disease	bta05320	8	0.0250752	ENSBTAG00000009656|ENSBTAG00000045923|ENSBTAG00000001008|ENSBTAG00000010057|ENSBTAG00000038128|ENSBTAG00000051008|ENSBTAG00000021077|ENSBTAG00000006295																																										Rheumatoid arthritis	bta05323	12	0.019717
N-Glycan biosynthesis	bta00510	7	0.0264743	ENSBTAG00000034281|ENSBTAG00000007203|ENSBTAG00000033891|ENSBTAG00000003586|ENSBTAG00000014648|ENSBTAG00000017922|ENSBTAG00000010388																																										Tuberculosis	bta05152	19	0.0200023
Antigen processing and presentation	bta04612	9	0.0267991	ENSBTAG00000009656|ENSBTAG00000045923|ENSBTAG00000046389|ENSBTAG00000012330|ENSBTAG00000038128|ENSBTAG00000021395|ENSBTAG00000021077|ENSBTAG00000008956|ENSBTAG00000005814																																										Ether lipid metabolism	bta00565	7	0.0234296
Graft-versus-host disease	bta05332	6	0.0326503	ENSBTAG00000009656|ENSBTAG00000045923|ENSBTAG00000001008|ENSBTAG00000010057|ENSBTAG00000038128|ENSBTAG00000021077																																										Viral carcinogenesis	bta05203	23	0.0309135
Pertussis	bta05133	9	0.0327654	ENSBTAG00000016156|ENSBTAG00000020535|ENSBTAG00000031483|ENSBTAG00000015053|ENSBTAG00000031231|ENSBTAG00000050239|ENSBTAG00000007450|ENSBTAG00000009812|ENSBTAG00000014583																																										p53 signaling pathway	bta04115	9	0.0356128
Viral myocarditis	bta05416	8	0.0414557	ENSBTAG00000049196|ENSBTAG00000009656|ENSBTAG00000045923|ENSBTAG00000001008|ENSBTAG00000038128|ENSBTAG00000002472|ENSBTAG00000051008|ENSBTAG00000021077																																										Autoimmune thyroid disease	bta05320	8	0.0395329
Hematopoietic cell lineage	bta04640	10	0.0418512	ENSBTAG00000011359|ENSBTAG00000009421|ENSBTAG00000038496|ENSBTAG00000032122|ENSBTAG00000051008|ENSBTAG00000008956|ENSBTAG00000004580|ENSBTAG00000039189|ENSBTAG00000011887|ENSBTAG00000011421																																										Staphylococcus aureus infection	bta05150	8	0.0395329
Retinol metabolism	bta00830	7	0.0458256	ENSBTAG00000053645|ENSBTAG00000049081|ENSBTAG00000049666|ENSBTAG00000001392|ENSBTAG00000054260|ENSBTAG00000001950|ENSBTAG00000054846																																										N-Glycan biosynthesis	bta00510	7	0.0401264
Butirosin and neomycin biosynthesis	bta00524	2	0.0468296	ENSBTAG00000013108|ENSBTAG00000033398																																										Antigen processing and presentation	bta04612	9	0.0435682
Bile secretion	bta04976	8	0.047193	ENSBTAG00000006589|ENSBTAG00000012347|ENSBTAG00000032603|ENSBTAG00000013596|ENSBTAG00000023309|ENSBTAG00000016366|ENSBTAG00000002348|ENSBTAG00000016365
PPAR signaling pathway	bta03320	8	0.0502464	ENSBTAG00000034106|ENSBTAG00000018054|ENSBTAG00000016775|ENSBTAG00000002258|ENSBTAG00000015436|ENSBTAG00000052213|ENSBTAG00000019764|ENSBTAG00000048029
[truncated: 6 more columns]

## Sheet: Table S5
GFvsGFF																					GFFvsTMR																	GFvsTMR
transcript_id	transcript_name	gene_id	gene_name	pvalue	padj	sRNA	log2FoldChange	pval	padj	gene_id	gene_name	pvalue	ID	pval	sRNA	pval	gene_id	gene_name	pvalue		transcript_id	gene_id	gene_name	pvalue	sRNA	pval	gene_id	gene_name	pvalue	ID	pval	sRNA	pval	gene_id	gene_name	pvalue		transcript_id	gene_id	gene_name	transcript_locus	pvalue	sRNA	pval	gene_id	gene_name	pvalue	ID	pval
TCONS_00890417	ENSBTAG00000006256-AS1	XLOC_775695	XLOC_775695	0.00841745	0.339634	bta-miR-11975	2.642	0.034277	0.99999	ENSBTAG00000006121	SBK2	0.0311711	novel_circ_0010053	0.048698	bta-miR-1	0.010481	ENSBTAG00000023635	CLEC6A	0.0237993		TCONS_00622291	ENSBTAG00000009112	TRAM2	0.00648302	novel_195	0.038251	XLOC_794123	XLOC_794123	9.70814e-06	novel_circ_0021078	0.045438	bta-miR-200c	0.044377	XLOC_398026	XLOC_398026	0.00928836		TCONS_01141585	XLOC_999697	XLOC_999697	NKLS02000589.1:6125-13092	0.0333912	bta-miR-2447	0.043793	XLOC_166029	XLOC_166029	0.0140672	novel_circ_0012104	3.2915e-07
TCONS_00890417	ENSBTAG00000006256-AS1	XLOC_775695	XLOC_775695	0.00841745	0.339634	bta-miR-11975	2.642	0.034277	0.99999	ENSBTAG00000012043	PADI3	0.0266643	novel_circ_0003758	0.049658	bta-miR-2890	0.042412	ENSBTAG00000020191	FEV	0.0354218		TCONS_00622291	ENSBTAG00000009112	TRAM2	0.00648302	novel_195	0.038251	XLOC_1001314	XLOC_1001314	0.0371758	novel_circ_0021078	0.045438	bta-miR-200c	0.044377	XLOC_1006227	XLOC_1006227	0.0360042		TCONS_01141585	XLOC_999697	XLOC_999697	NKLS02000589.1:6125-13092	0.0333912	bta-miR-2447	0.043793	XLOC_830139	XLOC_830139	0.0431446	novel_circ_0012104	3.2915e-07
TCONS_00890417	ENSBTAG00000006256-AS1	XLOC_775695	XLOC_775695	0.00841745	0.339634	bta-miR-11975	2.642	0.034277	0.99999	ENSBTAG00000018248	MGLL	0.0295074	novel_circ_0003758	0.049658	bta-miR-2890	0.042412	ENSBTAG00000018248	MGLL	0.0295074		TCONS_00622291	ENSBTAG00000009112	TRAM2	0.00648302	novel_195	0.038251	XLOC_731090	XLOC_731090	0.00206845	novel_circ_0021078	0.045438	bta-miR-200c	0.044377	XLOC_629685	XLOC_629685	2.0073e-05		TCONS_01141585	XLOC_999697	XLOC_999697	NKLS02000589.1:6125-13092	0.0333912	bta-miR-2447	0.043793	XLOC_120930	XLOC_120930	0.00623472	novel_circ_0012104	3.2915e-07
TCONS_01137024	LINC9870	XLOC_996619	XLOC_996619	0.00714409	0.312125	bta-miR-11975	2.642	0.034277	0.99999	ENSBTAG00000006121	SBK2	0.0311711	novel_circ_0003758	0.049658	bta-miR-2890	0.042412	ENSBTAG00000010865	CACNG2	2.14382e-10		TCONS_00622291	ENSBTAG00000009112	TRAM2	0.00648302	novel_195	0.038251	ENSBTAG00000015984	CADM4	0.0115274	novel_circ_0021078	0.045438	bta-miR-200c	0.044377	XLOC_1001314	XLOC_1001314	0.0371758		TCONS_00554140	XLOC_484481	XLOC_484481	21:30768554-30805723	0.0297412	bta-miR-2447	0.043793	XLOC_166029	XLOC_166029	0.0140672	novel_circ_0007245	0.0067174
TCONS_01137024	LINC9870	XLOC_996619	XLOC_996619	0.00714409	0.312125	bta-miR-11975	2.642	0.034277	0.99999	ENSBTAG00000012043	PADI3	0.0266643	novel_circ_0003758	0.049658	bta-miR-2890	0.042412	ENSBTAG00000004418	PLA2G2E	0.0206875		TCONS_00622291	ENSBTAG00000009112	TRAM2	0.00648302	novel_195	0.038251	XLOC_1041941	XLOC_1041941	2.87951e-05	novel_circ_0021078	0.045438	bta-miR-200c	0.044377	XLOC_1013447	XLOC_1013447	0.0057594		TCONS_00554140	XLOC_484481	XLOC_484481	21:30768554-30805723	0.0297412	bta-miR-2447	0.043793	XLOC_830139	XLOC_830139	0.0431446	novel_circ_0007245	0.0067174
TCONS_01137024	LINC9870	XLOC_996619	XLOC_996619	0.00714409	0.312125	bta-miR-11975	2.642	0.034277	0.99999	ENSBTAG00000018248	MGLL	0.0295074	novel_circ_0003758	0.049658	bta-miR-2890	0.042412	ENSBTAG00000020105	AQP7	0.0407905		TCONS_00920640	ENSBTAG00000054128	-	0.0132549	novel_195	0.038251	XLOC_794123	XLOC_794123	9.70814e-06	novel_circ_0021078	0.045438	bta-miR-200c	0.044377	XLOC_731090	XLOC_731090	0.00206845		TCONS_00554140	XLOC_484481	XLOC_484481	21:30768554-30805723	0.0297412	bta-miR-2447	0.043793	XLOC_120930	XLOC_120930	0.00623472	novel_circ_0007245	0.0067174
TCONS_00128420	CFAP36-OT3	ENSBTAG00000000542	CFAP36	0.0281053	0.586123	bta-miR-11975	2.642	0.034277	0.99999	ENSBTAG00000006121	SBK2	0.0311711	novel_circ_0003758	0.049658	bta-miR-2890	0.042412	ENSBTAG00000010345	XPNPEP2	0.00595499		TCONS_00920640	ENSBTAG00000054128	-	0.0132549	novel_195	0.038251	XLOC_1001314	XLOC_1001314	0.0371758	novel_circ_0021086	3.01e-05	bta-miR-200c	0.044377	XLOC_398026	XLOC_398026	0.00928836		TCONS_00623989	XLOC_543270	XLOC_543270	23:29919145-29954369	0.0226249	bta-miR-2447	0.043793	XLOC_166029	XLOC_166029	0.0140672	novel_circ_0010813	0.01615
TCONS_00128420	CFAP36-OT3	ENSBTAG00000000542	CFAP36	0.0281053	0.586123	bta-miR-11975	2.642	0.034277	0.99999	ENSBTAG00000012043	PADI3	0.0266643	novel_circ_0003758	0.049658	bta-miR-2890	0.042412	ENSBTAG00000014194	ADARB2	0.0177151		TCONS_00920640	ENSBTAG00000054128	-	0.0132549	novel_195	0.038251	XLOC_731090	XLOC_731090	0.00206845	novel_circ_0021086	3.01e-05	bta-miR-200c	0.044377	XLOC_1006227	XLOC_1006227	0.0360042		TCONS_00623989	XLOC_543270	XLOC_543270	23:29919145-29954369	0.0226249	bta-miR-2447	0.043793	XLOC_830139	XLOC_830139	0.0431446	novel_circ_0010813	0.01615
TCONS_00128420	CFAP36-OT3	ENSBTAG00000000542	CFAP36	0.0281053	0.586123	bta-miR-11975	2.642	0.034277	0.99999	ENSBTAG00000018248	MGLL	0.0295074	novel_circ_0003758	0.049658	bta-miR-2890	0.042412	XLOC_1001946	XLOC_1001946	0.000670558		TCONS_00920640	ENSBTAG00000054128	-	0.0132549	novel_195	0.038251	ENSBTAG00000015984	CADM4	0.0115274	novel_circ_0021086	3.01e-05	bta-miR-200c	0.044377	XLOC_629685	XLOC_629685	2.0073e-05		TCONS_00623989	XLOC_543270	XLOC_543270	23:29919145-29954369	0.0226249	bta-miR-2447	0.043793	XLOC_120930	XLOC_120930	0.00623472	novel_circ_0001964	0.04078
TCONS_01145887	LINC12291	XLOC_1001987	XLOC_1001987	0.0141858	0.436046	bta-miR-11975	2.642	0.034277	0.99999	ENSBTAG00000006121	SBK2	0.0311711	novel_circ_0010053	0.048698	bta-miR-2890	0.042412	ENSBTAG00000020191	FEV	0.0354218		TCONS_00920640	ENSBTAG00000054128	-	0.0132549	novel_195	0.038251	XLOC_1041941	XLOC_1041941	2.87951e-05	novel_circ_0021086	3.01e-05	bta-miR-200c	0.044377	XLOC_1001314	XLOC_1001314	0.0371758		TCONS_01141051	XLOC_999378	XLOC_999378	NKLS02000520.1:5194-17723	0.0163756	bta-miR-2447	0.043793	XLOC_166029	XLOC_166029	0.0140672	novel_circ_0001964	0.04078
TCONS_01145887	LINC12291	XLOC_1001987	XLOC_1001987	0.0141858	0.436046	bta-miR-11975	2.642	0.034277	0.99999	ENSBTAG00000012043	PADI3	0.0266643	novel_circ_0010053	0.048698	bta-miR-2890	0.042412	ENSBTAG00000018248	MGLL	0.0295074		TCONS_01143282	XLOC_1000458	XLOC_1000458	0.00452311	novel_195	0.038251	XLOC_794123	XLOC_794123	9.70814e-06	novel_circ_0021086	3.01e-05	bta-miR-200c	0.044377	XLOC_1013447	XLOC_1013447	0.0057594		TCONS_01141051	XLOC_999378	XLOC_999378	NKLS02000520.1:5194-17723	0.0163756	bta-miR-2447	0.043793	XLOC_830139	XLOC_830139	0.0431446	novel_circ_0021188	0.027857
TCONS_01145887	LINC12291	XLOC_1001987	XLOC_1001987	0.0141858	0.436046	bta-miR-11975	2.642	0.034277	0.99999	ENSBTAG00000018248	MGLL	0.0295074	novel_circ_0010053	0.048698	bta-miR-2890	0.042412	ENSBTAG00000010865	CACNG2	2.14382e-10		TCONS_01143282	XLOC_1000458	XLOC_1000458	0.00452311	novel_195	0.038251	XLOC_1001314	XLOC_1001314	0.0371758	novel_circ_0021086	3.01e-05	bta-miR-200c	0.044377	XLOC_731090	XLOC_731090	0.00206845		TCONS_01141051	XLOC_999378	XLOC_999378	NKLS02000520.1:5194-17723	0.0163756	bta-miR-2447	0.043793	XLOC_120930	XLOC_120930	0.00623472	novel_circ_0004223	0.027862
TCONS_01155149	LINC14876	XLOC_1007386	XLOC_1007386	0.00979251	0.365026	bta-miR-11975	2.642	0.034277	0.99999	ENSBTAG00000006121	SBK2	0.0311711	novel_circ_0010053	0.048698	bta-miR-2890	0.042412	ENSBTAG00000004418	PLA2G2E	0.0206875		TCONS_01143282	XLOC_1000458	XLOC_1000458	0.00452311	novel_195	0.038251	XLOC_731090	XLOC_731090	0.00206845	novel_circ_0016391	0.0064213	bta-miR-200c	0.044377	XLOC_398026	XLOC_398026	0.00928836		TCONS_00753355	XLOC_656049	XLOC_656049	29:7271971-7316618	0.0307405	bta-miR-2447	0.043793	XLOC_166029	XLOC_166029	0.0140672	novel_circ_0011688	0.021903
TCONS_01155149	LINC14876	XLOC_1007386	XLOC_1007386	0.00979251	0.365026	bta-miR-11975	2.642	0.034277	0.99999	ENSBTAG00000012043	PADI3	0.0266643	novel_circ_0010053	0.048698	bta-miR-2890	0.042412	ENSBTAG00000020105	AQP7	0.0407905		TCONS_01143282	XLOC_1000458	XLOC_1000458	0.00452311	novel_195	0.038251	ENSBTAG00000015984	CADM4	0.0115274	novel_circ_0016391	0.0064213	bta-miR-200c	0.044377	XLOC_1006227	XLOC_1006227	0.0360042		TCONS_00753355	XLOC_656049	XLOC_656049	29:7271971-7316618	0.0307405	bta-miR-2447	0.043793	XLOC_830139	XLOC_830139	0.0431446	novel_circ_0011688	0.021903
TCONS_01155149	LINC14876	XLOC_1007386	XLOC_1007386	0.00979251	0.365026	bta-miR-11975	2.642	0.034277	0.99999	ENSBTAG00000018248	MGLL	0.0295074	novel_circ_0010053	0.048698	bta-miR-2890	0.042412	ENSBTAG00000010345	XPNPEP2	0.00595499		TCONS_01143282	XLOC_1000458	XLOC_1000458	0.00452311	novel_195	0.038251	XLOC_1041941	XLOC_1041941	2.87951e-05	novel_circ_0016391	0.0064213	bta-miR-200c	0.044377	XLOC_629685	XLOC_629685	2.0073e-05		TCONS_00753355	XLOC_656049	XLOC_656049	29:7271971-7316618	0.0307405	bta-miR-2447	0.043793	XLOC_120930	XLOC_120930	0.00623472	novel_circ_0011688	0.021903
TCONS_00581520	FBXL2-OT2	ENSBTAG00000003952	FBXL2	0.0486628	0.743262	bta-miR-11975	2.642	0.034277	0.99999	ENSBTAG00000006121	SBK2	0.0311711	novel_circ_0010053	0.048698	bta-miR-2890	0.042412	ENSBTAG00000014194	ADARB2	0.0177151		TCONS_00103129	XLOC_092393	XLOC_092393	0.0454704	novel_195	0.038251	XLOC_794123	XLOC_794123	9.70814e-06	novel_circ_0016391	0.0064213	bta-miR-200c	0.044377	XLOC_1001314	XLOC_1001314	0.0371758		TCONS_00642144	XLOC_559692	XLOC_559692	24:59085649-59222599	0.000912693	bta-miR-2447	0.043793	XLOC_166029	XLOC_166029	0.0140672
TCONS_00581520	FBXL2-OT2	ENSBTAG00000003952	FBXL2	0.0486628	0.743262	bta-miR-11975	2.642	0.034277	0.99999	ENSBTAG00000012043	PADI3	0.0266643	novel_circ_0010053	0.048698	bta-miR-2890	0.042412	XLOC_1001946	XLOC_1001946	0.000670558		TCONS_00103129	XLOC_092393	XLOC_092393	0.0454704	novel_195	0.038251	XLOC_1001314	XLOC_1001314	0.0371758	novel_circ_0016391	0.0064213	bta-miR-200c	0.044377	XLOC_1013447	XLOC_1013447	0.0057594		TCONS_00642144	XLOC_559692	XLOC_559692	24:59085649-59222599	0.000912693	bta-miR-2447	0.043793	XLOC_830139	XLOC_830139	0.0431446
TCONS_00581520	FBXL2-OT2	ENSBTAG00000003952	FBXL2	0.0486628	0.743262	bta-miR-11975	2.642	0.034277	0.99999	ENSBTAG00000018248	MGLL	0.0295074	novel_circ_0002471	0.033933	bta-miR-11975	0.034277	ENSBTAG00000012043	PADI3	0.0266643		TCONS_00103129	XLOC_092393	XLOC_092393	0.0454704	novel_195	0.038251	XLOC_731090	XLOC_731090	0.00206845	novel_circ_0016391	0.0064213	bta-miR-200c	0.044377	XLOC_731090	XLOC_731090	0.00206845		TCONS_00642144	XLOC_559692	XLOC_559692	24:59085649-59222599	0.000912693	bta-miR-2447	0.043793	XLOC_120930	XLOC_120930	0.00623472
TCONS_00147978	ANKRD53-OT1	ENSBTAG00000010623	ANKRD53	0.0275706	0.582793	bta-miR-11975	2.642	0.034277	0.99999	ENSBTAG00000006121	SBK2	0.0311711	novel_circ_0002471	0.033933	bta-miR-11975	0.034277	ENSBTAG00000018248	MGLL	0.0295074		TCONS_00103129	XLOC_092393	XLOC_092393	0.0454704	novel_195	0.038251	ENSBTAG00000015984	CADM4	0.0115274	novel_circ_0008818	0.018201	bta-miR-200c	0.044377	XLOC_398026	XLOC_398026	0.00928836		TCONS_00661762	ENSBTAG00000018559	LYRM1	25:18681954-18732833	0.0303562	bta-miR-2447	0.043793	XLOC_166029	XLOC_166029	0.0140672
TCONS_00147978	ANKRD53-OT1	ENSBTAG00000010623	ANKRD53	0.0275706	0.582793	bta-miR-11975	2.642	0.034277	0.99999	ENSBTAG00000012043	PADI3	0.0266643	novel_circ_0002471	0.033933	bta-miR-11975	0.034277	ENSBTAG00000006121	SBK2	0.0311711		TCONS_00103129	XLOC_092393	XLOC_092393	0.0454704	novel_195	0.038251	XLOC_1041941	XLOC_1041941	2.87951e-05	novel_circ_0008818	0.018201	bta-miR-200c	0.044377	XLOC_1006227	XLOC_1006227	0.0360042		TCONS_00661762	ENSBTAG00000018559	LYRM1	25:18681954-18732833	0.0303562	bta-miR-2447	0.043793	XLOC_830139	XLOC_830139	0.0431446
TCONS_00147978	ANKRD53-OT1	ENSBTAG00000010623	ANKRD53	0.0275706	0.582793	bta-miR-11975	2.642	0.034277	0.99999	ENSBTAG00000018248	MGLL	0.0295074	novel_circ_0019407	0.042454	novel_644	0.042419	XLOC_589694	XLOC_589694	0.00242576		TCONS_01136963	XLOC_996619	XLOC_996619	0.00711777	novel_195	0.038251	XLOC_794123	XLOC_794123	9.70814e-06	novel_circ_0008818	0.018201	bta-miR-200c	0.044377	XLOC_629685	XLOC_629685	2.0073e-05		TCONS_00661762	ENSBTAG00000018559	LYRM1	25:18681954-18732833	0.0303562	bta-miR-2447	0.043793	XLOC_120930	XLOC_120930	0.00623472
TCONS_01155151	LINC14878	XLOC_1007386	XLOC_1007386	0.0194999	0.503685	bta-miR-11975	2.642	0.034277	0.99999	ENSBTAG00000006121	SBK2	0.0311711	novel_circ_0014053	0.038609	bta-miR-11973	0.049496	XLOC_120930	XLOC_120930	0.00915624		TCONS_01136963	XLOC_996619	XLOC_996619	0.00711777	novel_195	0.038251	XLOC_1001314	XLOC_1001314	0.0371758	novel_circ_0008818	0.018201	bta-miR-200c	0.044377	XLOC_1001314	XLOC_1001314	0.0371758		TCONS_00973020	XLOC_849489	XLOC_849489	6:96360055-96506574	0.00534619	bta-miR-2447	0.043793	XLOC_166029	XLOC_166029	0.0140672
TCONS_01155151	LINC14878	XLOC_1007386	XLOC_1007386	0.0194999	0.503685	bta-miR-11975	2.642	0.034277	0.99999	ENSBTAG00000012043	PADI3	0.0266643	novel_circ_0014053	0.038609	bta-miR-11973	0.049496	ENSBTAG00000034586	MAL	0.000487318		TCONS_01136963	XLOC_996619	XLOC_996619	0.00711777	novel_195	0.038251	XLOC_731090	XLOC_731090	0.00206845	novel_circ_0008818	0.018201	bta-miR-200c	0.044377	XLOC_1013447	XLOC_1013447	0.0057594		TCONS_00973020	XLOC_849489	XLOC_849489	6:96360055-96506574	0.00534619	bta-miR-2447	0.043793	XLOC_830139	XLOC_830139	0.0431446
TCONS_01155151	LINC14878	XLOC_1007386	XLOC_1007386	0.0194999	0.503685	bta-miR-11975	2.642	0.034277	0.99999	ENSBTAG00000018248	MGLL	0.0295074	novel_circ_0014053	0.038609	bta-miR-11973	0.049496	ENSBTAG00000015160	PLD4	0.0216842		TCONS_01136963	XLOC_996619	XLOC_996619	0.00711777	novel_195	0.038251	ENSBTAG00000015984	CADM4	0.0115274	novel_circ_0008818	0.018201	bta-miR-200c	0.044377	XLOC_731090	XLOC_731090	0.00206845		TCONS_00973020	XLOC_849489	XLOC_849489	6:96360055-96506574	0.00534619	bta-miR-2447	0.043793	XLOC_120930	XLOC_120930	0.00623472
TCONS_01151985	LINC13851	XLOC_1005675	XLOC_1005675	1.17076e-08	2.69678e-05	bta-miR-11975	2.642	0.034277	0.99999	ENSBTAG00000006121	SBK2	0.0311711	novel_circ_0014053	0.038609	bta-miR-11973	0.049496	ENSBTAG00000007969	CIDEC	0.0193891		TCONS_01136963	XLOC_996619	XLOC_996619	0.00711777	novel_195	0.038251	XLOC_1041941	XLOC_1041941	2.87951e-05	novel_circ_0000840	0.025322	novel_609	0.00013177	XLOC_1006225	XLOC_1006225	0.00229673		TCONS_00839099	XLOC_730010	XLOC_730010	4:99055300-99149977	0.00380017	bta-miR-2447	0.043793	XLOC_166029	XLOC_166029	0.0140672
TCONS_01151985	LINC13851	XLOC_1005675	XLOC_1005675	1.17076e-08	2.69678e-05	bta-miR-11975	2.642	0.034277	0.99999	ENSBTAG00000012043	PADI3	0.0266643	novel_circ_0012977	0.029401	bta-miR-11973	0.049496	XLOC_120930	XLOC_120930	0.00915624		TCONS_01144767	XLOC_1001345	XLOC_1001345	0.0204986	novel_195	0.038251	XLOC_794123	XLOC_794123	9.70814e-06	novel_circ_0000840	0.025322	novel_609	0.00013177	XLOC_1013447	XLOC_1013447	0.0057594		TCONS_00839099	XLOC_730010	XLOC_730010	4:99055300-99149977	0.00380017	bta-miR-2447	0.043793	XLOC_830139	XLOC_830139	0.0431446
TCONS_01151985	LINC13851	XLOC_1005675	XLOC_1005675	1.17076e-08	2.69678e-05	bta-miR-11975	2.642	0.034277	0.99999	ENSBTAG00000018248	MGLL	0.0295074	novel_circ_0012977	0.029401	bta-miR-11973	0.049496	ENSBTAG00000034586	MAL	0.000487318		TCONS_01144767	XLOC_1001345	XLOC_1001345	0.0204986	novel_195	0.038251	XLOC_1001314	XLOC_1001314	0.0371758	novel_circ_0000840	0.025322	novel_609	0.00013177	ENSBTAG00000009842	CRYM	0.0235011		TCONS_00839099	XLOC_730010	XLOC_730010	4:99055300-99149977	0.00380017	bta-miR-2447	0.043793	XLOC_120930	XLOC_120930	0.00623472
TCONS_00377159	LINC3299	XLOC_333847	XLOC_333847	0.027239	0.579038	bta-miR-11975	2.642	0.034277	0.99999	ENSBTAG00000006121	SBK2	0.0311711	novel_circ_0012977	0.029401	bta-miR-11973	0.049496	ENSBTAG00000015160	PLD4	0.0216842		TCONS_01144767	XLOC_1001345	XLOC_1001345	0.0204986	novel_195	0.038251	XLOC_731090	XLOC_731090	0.00206845	novel_circ_0000840	0.025322	novel_609	0.00013177	XLOC_1001314	XLOC_1001314	0.0371758		TCONS_00210332	ENSBTAG00000051621	SLX4IP	13:3728373-3926394	0.0327687	bta-miR-2447	0.043793	XLOC_166029	XLOC_166029	0.0140672
TCONS_00377159	LINC3299	XLOC_333847	XLOC_333847	0.027239	0.579038	bta-miR-11975	2.642	0.034277	0.99999	ENSBTAG00000012043	PADI3	0.0266643	novel_circ_0012977	0.029401	bta-miR-11973	0.049496	ENSBTAG00000007969	CIDEC	0.0193891		TCONS_01144767	XLOC_1001345	XLOC_1001345	0.0204986	novel_195	0.038251	ENSBTAG00000015984	CADM4	0.0115274	novel_circ_0000840	0.025322	novel_609	0.00013177	ENSBTAG00000006052	PLCD3	0.000373306		TCONS_00210332	ENSBTAG00000051621	SLX4IP	13:3728373-3926394	0.0327687	bta-miR-2447	0.043793	XLOC_830139	XLOC_830139	0.0431446
TCONS_00377159	LINC3299	XLOC_333847	XLOC_333847	0.027239	0.579038	bta-miR-11975	2.642	0.034277	0.99999	ENSBTAG00000018248	MGLL	0.0295074	novel_circ_0013002	0.013946	bta-miR-11973	0.049496	XLOC_120930	XLOC_120930	0.00915624		TCONS_01144767	XLOC_1001345	XLOC_1001345	0.0204986	novel_195	0.038251	XLOC_1041941	XLOC_1041941	2.87951e-05	novel_circ_0016148	0.033174	novel_609	0.00013177	XLOC_1006225	XLOC_1006225	0.00229673		TCONS_00210332	ENSBTAG00000051621	SLX4IP	13:3728373-3926394	0.0327687	bta-miR-2447	0.043793	XLOC_120930	XLOC_120930	0.00623472
TCONS_00293434	ENSBTAG00000020046-AS2	XLOC_261268	XLOC_261268	0.0205534	0.514603	bta-miR-11975	2.642	0.034277	0.99999	ENSBTAG00000006121	SBK2	0.0311711	novel_circ_0013002	0.013946	bta-miR-11973	0.049496	ENSBTAG00000034586	MAL	0.000487318		TCONS_01142667	XLOC_1000260	XLOC_1000260	0.0150329	novel_195	0.038251	XLOC_794123	XLOC_794123	9.70814e-06	novel_circ_0016148	0.033174	novel_609	0.00013177	XLOC_1013447	XLOC_1013447	0.0057594		TCONS_00811114	XLOC_705165	XLOC_705165	3:85946408-85979542	0.0386333	bta-miR-2447	0.043793	XLOC_166029	XLOC_166029	0.0140672
TCONS_00293434	ENSBTAG00000020046-AS2	XLOC_261268	XLOC_261268	0.0205534	0.514603	bta-miR-11975	2.642	0.034277	0.99999	ENSBTAG00000012043	PADI3	0.0266643	novel_circ_0013002	0.013946	bta-miR-11973	0.049496	ENSBTAG00000015160	PLD4	0.0216842		TCONS_01142667	XLOC_1000260	XLOC_1000260	0.0150329	novel_195	0.038251	XLOC_1001314	XLOC_1001314	0.0371758	novel_circ_0016148	0.033174	novel_609	0.00013177	ENSBTAG00000009842	CRYM	0.0235011		TCONS_00811114	XLOC_705165	XLOC_705165	3:85946408-85979542	0.0386333	bta-miR-2447	0.043793	XLOC_830139	XLOC_830139	0.0431446
TCONS_00293434	ENSBTAG00000020046-AS2	XLOC_261268	XLOC_261268	0.0205534	0.514603	bta-miR-11975	2.642	0.034277	0.99999	ENSBTAG00000018248	MGLL	0.0295074	novel_circ_0013002	0.013946	bta-miR-11973	0.049496	ENSBTAG00000007969	CIDEC	0.0193891		TCONS_01142667	XLOC_1000260	XLOC_1000260	0.0150329	novel_195	0.038251	XLOC_731090	XLOC_731090	0.00206845	novel_circ_0016148	0.033174	novel_609	0.00013177	XLOC_1001314	XLOC_1001314	0.0371758		TCONS_00811114	XLOC_705165	XLOC_705165	3:85946408-85979542	0.0386333	bta-miR-2447	0.043793	XLOC_120930	XLOC_120930	0.00623472
TCONS_01150988	LINC13513	XLOC_1005169	XLOC_1005169	0.00204583	0.162194	bta-miR-11975	2.642	0.034277	0.99999	ENSBTAG00000006121	SBK2	0.0311711									TCONS_01142667	XLOC_1000260	XLOC_1000260	0.0150329	novel_195	0.038251	ENSBTAG00000015984	CADM4	0.0115274	novel_circ_0016148	0.033174	novel_609	0.00013177	ENSBTAG00000006052	PLCD3	0.000373306		TCONS_00532119	ENSBTAG00000048786	-	20:5750160-5817044	0.00494643	bta-miR-2447	0.043793	XLOC_166029	XLOC_166029	0.0140672
TCONS_01150988	LINC13513	XLOC_1005169	XLOC_1005169	0.00204583	0.162194	bta-miR-11975	2.642	0.034277	0.99999	ENSBTAG00000012043	PADI3	0.0266643									TCONS_01142667	XLOC_1000260	XLOC_1000260	0.0150329	novel_195	0.038251	XLOC_1041941	XLOC_1041941	2.87951e-05	novel_circ_0021188	0.0059866	novel_609	0.00013177	XLOC_1006225	XLOC_1006225	0.00229673		TCONS_00532119	ENSBTAG00000048786	-	20:5750160-5817044	0.00494643	bta-miR-2447	0.043793	XLOC_830139	XLOC_830139	0.0431446
TCONS_01150988	LINC13513	XLOC_1005169	XLOC_1005169	0.00204583	0.162194	bta-miR-11975	2.642	0.034277	0.99999	ENSBTAG00000018248	MGLL	0.0295074									TCONS_01136994	XLOC_996619	XLOC_996619	0.0275136	novel_195	0.038251	XLOC_794123	XLOC_794123	9.70814e-06	novel_circ_0021188	0.0059866	novel_609	0.00013177	XLOC_1013447	XLOC_1013447	0.0057594		TCONS_00532119	ENSBTAG00000048786	-	20:5750160-5817044	0.00494643	bta-miR-2447	0.043793	XLOC_120930	XLOC_120930	0.00623472
TCONS_01153703	LINC14533	XLOC_1006445	XLOC_1006445	0.0389728	0.676885	bta-miR-11975	2.642	0.034277	0.99999	ENSBTAG00000006121	SBK2	0.0311711									TCONS_01136994	XLOC_996619	XLOC_996619	0.0275136	novel_195	0.038251	XLOC_1001314	XLOC_1001314	0.0371758	novel_circ_0021188	0.0059866	novel_609	0.00013177	ENSBTAG00000009842	CRYM	0.0235011		TCONS_00314644	XLOC_279960	XLOC_279960	15:46183552-46359407	0.0353927	bta-miR-2447	0.043793	XLOC_166029	XLOC_166029	0.0140672
TCONS_01153703	LINC14533	XLOC_1006445	XLOC_1006445	0.0389728	0.676885	bta-miR-11975	2.642	0.034277	0.99999	ENSBTAG00000012043	PADI3	0.0266643									TCONS_01136994	XLOC_996619	XLOC_996619	0.0275136	novel_195	0.038251	XLOC_731090	XLOC_731090	0.00206845	novel_circ_0021188	0.0059866	novel_609	0.00013177	XLOC_1001314	XLOC_1001314	0.0371758		TCONS_00314644	XLOC_279960	XLOC_279960	15:46183552-46359407	0.0353927	bta-miR-2447	0.043793	XLOC_830139	XLOC_830139	0.0431446
TCONS_01153703	LINC14533	XLOC_1006445	XLOC_1006445	0.0389728	0.676885	bta-miR-11975	2.642	0.034277	0.99999	ENSBTAG00000018248	MGLL	0.0295074									TCONS_01136994	XLOC_996619	XLOC_996619	0.0275136	novel_195	0.038251	ENSBTAG00000015984	CADM4	0.0115274	novel_circ_0021188	0.0059866	novel_609	0.00013177	ENSBTAG00000006052	PLCD3	0.000373306		TCONS_00314644	XLOC_279960	XLOC_279960	15:46183552-46359407	0.0353927	bta-miR-2447	0.043793	XLOC_120930	XLOC_120930	0.00623472
TCONS_00449508	LINC4039	XLOC_390064	XLOC_390064	0.0285585	0.588262	bta-miR-11975	2.642	0.034277	0.99999	ENSBTAG00000006121	SBK2	0.0311711									TCONS_01136994	XLOC_996619	XLOC_996619	0.0275136	novel_195	0.038251	XLOC_1041941	XLOC_1041941	2.87951e-05	novel_circ_0006035	0.022571	novel_609	0.00013177	XLOC_1006225	XLOC_1006225	0.00229673		TCONS_00610712	ENSBTAG00000021077	BOLA-DQB	23:25584674-25643826	0.0200094	bta-miR-2447	0.043793	XLOC_166029	XLOC_166029	0.0140672
TCONS_00449508	LINC4039	XLOC_390064	XLOC_390064	0.0285585	0.588262	bta-miR-11975	2.642	0.034277	0.99999	ENSBTAG00000012043	PADI3	0.0266643									TCONS_00924309	XLOC_804363	XLOC_804363	0.040881	novel_195	0.038251	XLOC_794123	XLOC_794123	9.70814e-06	novel_circ_0006035	0.022571	novel_609	0.00013177	XLOC_1013447	XLOC_1013447	0.0057594		TCONS_00610712	ENSBTAG00000021077	BOLA-DQB	23:25584674-25643826	0.0200094	bta-miR-2447	0.043793	XLOC_830139	XLOC_830139	0.0431446
TCONS_00449508	LINC4039	XLOC_390064	XLOC_390064	0.0285585	0.588262	bta-miR-11975	2.642	0.034277	0.99999	ENSBTAG00000018248	MGLL	0.0295074									TCONS_00924309	XLOC_804363	XLOC_804363	0.040881	novel_195	0.038251	XLOC_1001314	XLOC_1001314	0.0371758	novel_circ_0006035	0.022571	novel_609	0.00013177	ENSBTAG00000009842	CRYM	0.0235011		TCONS_00610712	ENSBTAG00000021077	BOLA-DQB	23:25584674-25643826	0.0200094	bta-miR-2447	0.043793	XLOC_120930	XLOC_120930	0.00623472
TCONS_01138377	LINC10171	XLOC_997604	XLOC_997604	0.0208312	0.517254	bta-miR-11975	2.642	0.034277	0.99999	ENSBTAG00000006121	SBK2	0.0311711									TCONS_00924309	XLOC_804363	XLOC_804363	0.040881	novel_195	0.038251	XLOC_731090	XLOC_731090	0.00206845	novel_circ_0006035	0.022571	novel_609	0.00013177	XLOC_1001314	XLOC_1001314	0.0371758		TCONS_01141776	XLOC_999734	XLOC_999734	NKLS02000591.1:42793-56302	0.0191853	bta-miR-2447	0.043793	XLOC_166029	XLOC_166029	0.0140672
TCONS_01138377	LINC10171	XLOC_997604	XLOC_997604	0.0208312	0.517254	bta-miR-11975	2.642	0.034277	0.99999	ENSBTAG00000012043	PADI3	0.0266643									TCONS_00924309	XLOC_804363	XLOC_804363	0.040881	novel_195	0.038251	ENSBTAG00000015984	CADM4	0.0115274	novel_circ_0006035	0.022571	novel_609	0.00013177	ENSBTAG00000006052	PLCD3	0.000373306		TCONS_01141776	XLOC_999734	XLOC_999734	NKLS02000591.1:42793-56302	0.0191853	bta-miR-2447	0.043793	XLOC_830139	XLOC_830139	0.0431446
TCONS_01138377	LINC10171	XLOC_997604	XLOC_997604	0.0208312	0.517254	bta-miR-11975	2.642	0.034277	0.99999	ENSBTAG00000018248	MGLL	0.0295074									TCONS_00924309	XLOC_804363	XLOC_804363	0.040881	novel_195	0.038251	XLOC_1041941	XLOC_1041941	2.87951e-05	novel_circ_0003091	0.0062769	novel_609	0.00013177	XLOC_1006225	XLOC_1006225	0.00229673		TCONS_01141776	XLOC_999734	XLOC_999734	NKLS02000591.1:42793-56302	0.0191853	bta-miR-2447	0.043793	XLOC_120930	XLOC_120930	0.00623472
TCONS_00396420	ENSBTAG00000001851-OT1	ENSBTAG00000001851	-	0.0123735	0.409479	bta-miR-11975	2.642	0.034277	0.99999	ENSBTAG00000006121	SBK2	0.0311711									TCONS_01155062	XLOC_1007330	XLOC_1007330	0.00935602	novel_195	0.038251	XLOC_794123	XLOC_794123	9.70814e-06	novel_circ_0003091	0.0062769	novel_609	0.00013177	XLOC_1013447	XLOC_1013447	0.0057594		TCONS_01206214	XLOC_1053900	XLOC_1053900	X:134502161-134562161	0.000971614	bta-miR-2447	0.043793	XLOC_166029	XLOC_166029	0.0140672
TCONS_00396420	ENSBTAG00000001851-OT1	ENSBTAG00000001851	-	0.0123735	0.409479	bta-miR-11975	2.642	0.034277	0.99999	ENSBTAG00000012043	PADI3	0.0266643									TCONS_01155062	XLOC_1007330	XLOC_1007330	0.00935602	novel_195	0.038251	XLOC_1001314	XLOC_1001314	0.0371758	novel_circ_0003091	0.0062769	novel_609	0.00013177	ENSBTAG00000009842	CRYM	0.0235011		TCONS_01206214	XLOC_1053900	XLOC_1053900	X:134502161-134562161	0.000971614	bta-miR-2447	0.043793	XLOC_830139	XLOC_830139	0.0431446
TCONS_00396420	ENSBTAG00000001851-OT1	ENSBTAG00000001851	-	0.0123735	0.409479	bta-miR-11975	2.642	0.034277	0.99999	ENSBTAG00000018248	MGLL	0.0295074									TCONS_01155062	XLOC_1007330	XLOC_1007330	0.00935602	novel_195	0.038251	XLOC_731090	XLOC_731090	0.00206845	novel_circ_0003091	0.0062769	novel_609	0.00013177	XLOC_1001314	XLOC_1001314	0.0371758		TCONS_01206214	XLOC_1053900	XLOC_1053900	X:134502161-134562161	0.000971614	bta-miR-2447	0.043793	XLOC_120930	XLOC_120930	0.00623472
TCONS_00275766	LINC2500	XLOC_244957	XLOC_244957	0.00917828	0.354553	bta-miR-11975	2.642	0.034277	0.99999	ENSBTAG00000006121	SBK2	0.0311711									TCONS_01155062	XLOC_1007330	XLOC_1007330	0.00935602	novel_195	0.038251	ENSBTAG00000015984	CADM4	0.0115274	novel_circ_0003091	0.0062769	novel_609	0.00013177	ENSBTAG00000006052	PLCD3	0.000373306		TCONS_00185090	XLOC_164304	XLOC_164304	12:62036937-62119521	0.0310437	bta-miR-2447	0.043793	XLOC_166029	XLOC_166029	0.0140672
TCONS_00275766	LINC2500	XLOC_244957	XLOC_244957	0.00917828	0.354553	bta-miR-11975	2.642	0.034277	0.99999	ENSBTAG00000012043	PADI3	0.0266643									TCONS_01155062	XLOC_1007330	XLOC_1007330	0.00935602	novel_195	0.038251	XLOC_1041941	XLOC_1041941	2.87951e-05	novel_circ_0019310	2.5653e-05	novel_609	0.00013177	XLOC_1006225	XLOC_1006225	0.00229673		TCONS_00185090	XLOC_164304	XLOC_164304	12:62036937-62119521	0.0310437	bta-miR-2447	0.043793	XLOC_830139	XLOC_830139	0.0431446
TCONS_00275766	LINC2500	XLOC_244957	XLOC_244957	0.00917828	0.354553	bta-miR-11975	2.642	0.034277	0.99999	ENSBTAG00000018248	MGLL	0.0295074									TCONS_01137591	XLOC_997011	XLOC_997011	0.0197813	novel_195	0.038251	XLOC_794123	XLOC_794123	9.70814e-06	novel_circ_0019310	2.5653e-05	novel_609	0.00013177	XLOC_1013447	XLOC_1013447	0.0057594		TCONS_00185090	XLOC_164304	XLOC_164304	12:62036937-62119521	0.0310437	bta-miR-2447	0.043793	XLOC_120930	XLOC_120930	0.00623472
TCONS_01138375	LINC10170	XLOC_997604	XLOC_997604	0.0292339	0.594369	bta-miR-11975	2.642	0.034277	0.99999	ENSBTAG00000006121	SBK2	0.0311711									TCONS_01137591	XLOC_997011	XLOC_997011	0.0197813	novel_195	0.038251	XLOC_1001314	XLOC_1001314	0.0371758	novel_circ_0019310	2.5653e-05	novel_609	0.00013177	ENSBTAG00000009842	CRYM	0.0235011		TCONS_00227861	ENSBTAG00000051252	-	13:77229958-77298517	0.0167614	bta-miR-2447	0.043793	XLOC_166029	XLOC_166029	0.0140672
TCONS_01138375	LINC10170	XLOC_997604	XLOC_997604	0.0292339	0.594369	bta-miR-11975	2.642	0.034277	0.99999	ENSBTAG00000012043	PADI3	0.0266643									TCONS_01137591	XLOC_997011	XLOC_997011	0.0197813	novel_195	0.038251	XLOC_731090	XLOC_731090	0.00206845	novel_circ_0019310	2.5653e-05	novel_609	0.00013177	XLOC_1001314	XLOC_1001314	0.0371758		TCONS_00227861	ENSBTAG00000051252	-	13:77229958-77298517	0.0167614	bta-miR-2447	0.043793	XLOC_830139	XLOC_830139	0.0431446
TCONS_01138375	LINC10170	XLOC_997604	XLOC_997604	0.0292339	0.594369	bta-miR-11975	2.642	0.034277	0.99999	ENSBTAG00000018248	MGLL	0.0295074									TCONS_01137591	XLOC_997011	XLOC_997011	0.0197813	novel_195	0.038251	ENSBTAG00000015984	CADM4	0.0115274	novel_circ_0019310	2.5653e-05	novel_609	0.00013177	ENSBTAG00000006052	PLCD3	0.000373306		TCONS_00227861	ENSBTAG00000051252	-	13:77229958-77298517	0.0167614	bta-miR-2447	0.043793	XLOC_120930	XLOC_120930	0.00623472
TCONS_01145688	LINC12201	XLOC_1001942	XLOC_1001942	0.000513738	0.0727566	bta-miR-11975	2.642	0.034277	0.99999	ENSBTAG00000006121	SBK2	0.0311711									TCONS_01137591	XLOC_997011	XLOC_997011	0.0197813	novel_195	0.038251	XLOC_1041941	XLOC_1041941	2.87951e-05	novel_circ_0002413	0.00091316	novel_609	0.00013177	XLOC_1006225	XLOC_1006225	0.00229673		TCONS_00059447	XLOC_054648	XLOC_054648	1:94818758-94819620	0.0436269	bta-miR-2447	0.043793	XLOC_166029	XLOC_166029	0.0140672
TCONS_01145688	LINC12201	XLOC_1001942	XLOC_1001942	0.000513738	0.0727566	bta-miR-11975	2.642	0.034277	0.99999	ENSBTAG00000012043	PADI3	0.0266643									TCONS_00432964	ENSBTAG00000012500	RARA	0.00203218	novel_195	0.038251	XLOC_794123	XLOC_794123	9.70814e-06	novel_circ_0002413	0.00091316	novel_609	0.00013177	XLOC_1013447	XLOC_1013447	0.0057594		TCONS_00059447	XLOC_054648	XLOC_054648	1:94818758-94819620	0.0436269	bta-miR-2447	0.043793	XLOC_830139	XLOC_830139	0.0431446
TCONS_01145688	LINC12201	XLOC_1001942	XLOC_1001942	0.000513738	0.0727566	bta-miR-11975	2.642	0.034277	0.99999	ENSBTAG00000018248	MGLL	0.0295074									TCONS_00432964	ENSBTAG00000012500	RARA	0.00203218	novel_195	0.038251	XLOC_1001314	XLOC_1001314	0.0371758	novel_circ_0002413	0.00091316	novel_609	0.00013177	ENSBTAG00000009842	CRYM	0.0235011		TCONS_00059447	XLOC_054648	XLOC_054648	1:94818758-94819620	0.0436269	bta-miR-2447	0.043793	XLOC_120930	XLOC_120930	0.00623472
TCONS_00214608	LINC1887	XLOC_191559	XLOC_191559	0.00365187	0.222996	bta-miR-11975	2.642	0.034277	0.99999	ENSBTAG00000006121	SBK2	0.0311711									TCONS_00432964	ENSBTAG00000012500	RARA	0.00203218	novel_195	0.038251	XLOC_731090	XLOC_731090	0.00206845	novel_circ_0002413	0.00091316	novel_609	0.00013177	XLOC_1001314	XLOC_1001314	0.0371758		TCONS_01147945	XLOC_1003277	XLOC_1003277	NKLS02001242.1:29596-51972	0.0145893	bta-miR-2447	0.043793	XLOC_166029	XLOC_166029	0.0140672
TCONS_00214608	LINC1887	XLOC_191559	XLOC_191559	0.00365187	0.222996	bta-miR-11975	2.642	0.034277	0.99999	ENSBTAG00000012043	PADI3	0.0266643									TCONS_00432964	ENSBTAG00000012500	RARA	0.00203218	novel_195	0.038251	ENSBTAG00000015984	CADM4	0.0115274	novel_circ_0002413	0.00091316	novel_609	0.00013177	ENSBTAG00000006052	PLCD3	0.000373306		TCONS_01147945	XLOC_1003277	XLOC_1003277	NKLS02001242.1:29596-51972	0.0145893	bta-miR-2447	0.043793	XLOC_830139	XLOC_830139	0.0431446
TCONS_00214608	LINC1887	XLOC_191559	XLOC_191559	0.00365187	0.222996	bta-miR-11975	2.642	0.034277	0.99999	ENSBTAG00000018248	MGLL	0.0295074									TCONS_00432964	ENSBTAG00000012500	RARA	0.00203218	novel_195	0.038251	XLOC_1041941	XLOC_1041941	2.87951e-05	novel_circ_0015306	0.044393	novel_609	0.00013177	XLOC_1006225	XLOC_1006225	0.00229673		TCONS_01147945	XLOC_1003277	XLOC_1003277	NKLS02001242.1:29596-51972	0.0145893	bta-miR-2447	0.043793	XLOC_120930	XLOC_120930	0.00623472
TCONS_00128422	CFAP36-OT1	ENSBTAG00000000542	CFAP36	0.0113418	0.391646	bta-miR-11975	2.642	0.034277	0.99999	ENSBTAG00000006121	SBK2	0.0311711									TCONS_00355449	ENSBTAG00000000795	NMNAT2	0.0211901	novel_195	0.038251	XLOC_794123	XLOC_794123	9.70814e-06	novel_circ_0015306	0.044393	novel_609	0.00013177	XLOC_1013447	XLOC_1013447	0.0057594		ENSBTAT00000082807	ENSBTAG00000053745	ENSBTAG00000053745	NKLS02000412.1:76470-90152	0.0397758	bta-miR-2447	0.043793	XLOC_166029	XLOC_166029	0.0140672
TCONS_00128422	CFAP36-OT1	ENSBTAG00000000542	CFAP36	0.0113418	0.391646	bta-miR-11975	2.642	0.034277	0.99999	ENSBTAG00000012043	PADI3	0.0266643									TCONS_00355449	ENSBTAG00000000795	NMNAT2	0.0211901	novel_195	0.038251	XLOC_1001314	XLOC_1001314	0.0371758	novel_circ_0015306	0.044393	novel_609	0.00013177	ENSBTAG00000009842	CRYM	0.0235011		ENSBTAT00000082807	ENSBTAG00000053745	ENSBTAG00000053745	NKLS02000412.1:76470-90152	0.0397758	bta-miR-2447	0.043793	XLOC_830139	XLOC_830139	0.0431446
TCONS_00128422	CFAP36-OT1	ENSBTAG00000000542	CFAP36	0.0113418	0.391646	bta-miR-11975	2.642	0.034277	0.99999	ENSBTAG00000018248	MGLL	0.0295074									TCONS_00355449	ENSBTAG00000000795	NMNAT2	0.0211901	novel_195	0.038251	XLOC_731090	XLOC_731090	0.00206845	novel_circ_0015306	0.044393	novel_609	0.00013177	XLOC_1001314	XLOC_1001314	0.0371758		ENSBTAT00000082807	ENSBTAG00000053745	ENSBTAG00000053745	NKLS02000412.1:76470-90152	0.0397758	bta-miR-2447	0.043793	XLOC_120930	XLOC_120930	0.00623472
TCONS_01153663	LINC14526	XLOC_1006411	XLOC_1006411	0.0166632	0.468417	bta-miR-11975	2.642	0.034277	0.99999	ENSBTAG00000006121	SBK2	0.0311711									TCONS_00355449	ENSBTAG00000000795	NMNAT2	0.0211901	novel_195	0.038251	ENSBTAG00000015984	CADM4	0.0115274	novel_circ_0015306	0.044393	novel_609	0.00013177	ENSBTAG00000006052	PLCD3	0.000373306		TCONS_01090824	XLOC_953971	XLOC_953971	9:12043422-12089793	0.0156631	bta-miR-2447	0.043793	XLOC_166029	XLOC_166029	0.0140672
TCONS_01153663	LINC14526	XLOC_1006411	XLOC_1006411	0.0166632	0.468417	bta-miR-11975	2.642	0.034277	0.99999	ENSBTAG00000012043	PADI3	0.0266643									TCONS_00355449	ENSBTAG00000000795	NMNAT2	0.0211901	novel_195	0.038251	XLOC_1041941	XLOC_1041941	2.87951e-05	novel_circ_0005192	0.00053998	novel_609	0.00013177	XLOC_1006225	XLOC_1006225	0.00229673		TCONS_01090824	XLOC_953971	XLOC_953971	9:12043422-12089793	0.0156631	bta-miR-2447	0.043793	XLOC_830139	XLOC_830139	0.0431446
TCONS_01153663	LINC14526	XLOC_1006411	XLOC_1006411	0.0166632	0.468417	bta-miR-11975	2.642	0.034277	0.99999	ENSBTAG00000018248	MGLL	0.0295074									TCONS_00976712	XLOC_852754	XLOC_852754	0.00414965	novel_195	0.038251	XLOC_794123	XLOC_794123	9.70814e-06	novel_circ_0005192	0.00053998	novel_609	0.00013177	XLOC_1013447	XLOC_1013447	0.0057594		TCONS_01090824	XLOC_953971	XLOC_953971	9:12043422-12089793	0.0156631	bta-miR-2447	0.043793	XLOC_120930	XLOC_120930	0.00623472
TCONS_00446189	ENSBTAG00000012293-AS1	XLOC_387896	XLOC_387896	0.0182831	0.489548	bta-miR-11975	2.642	0.034277	0.99999	ENSBTAG00000006121	SBK2	0.0311711									TCONS_00976712	XLOC_852754	XLOC_852754	0.00414965	novel_195	0.038251	XLOC_1001314	XLOC_1001314	0.0371758	novel_circ_0005192	0.00053998	novel_609	0.00013177	ENSBTAG00000009842	CRYM	0.0235011		TCONS_01157821	XLOC_1009658	XLOC_1009658	NKLS02002210.1:902571-966256	0.00417161	bta-miR-2447	0.043793	XLOC_166029	XLOC_166029	0.0140672
TCONS_00446189	ENSBTAG00000012293-AS1	XLOC_387896	XLOC_387896	0.0182831	0.489548	bta-miR-11975	2.642	0.034277	0.99999	ENSBTAG00000012043	PADI3	0.0266643									TCONS_00976712	XLOC_852754	XLOC_852754	0.00414965	novel_195	0.038251	XLOC_731090	XLOC_731090	0.00206845	novel_circ_0005192	0.00053998	novel_609	0.00013177	XLOC_1001314	XLOC_1001314	0.0371758		TCONS_01157821	XLOC_1009658	XLOC_1009658	NKLS02002210.1:902571-966256	0.00417161	bta-miR-2447	0.043793	XLOC_830139	XLOC_830139	0.0431446
TCONS_00446189	ENSBTAG00000012293-AS1	XLOC_387896	XLOC_387896	0.0182831	0.489548	bta-miR-11975	2.642	0.034277	0.99999	ENSBTAG00000018248	MGLL	0.0295074									TCONS_00976712	XLOC_852754	XLOC_852754	0.00414965	novel_195	0.038251	ENSBTAG00000015984	CADM4	0.0115274	novel_circ_0005192	0.00053998	novel_609	0.00013177	ENSBTAG00000006052	PLCD3	0.000373306		TCONS_01157821	XLOC_1009658	XLOC_1009658	NKLS02002210.1:902571-966256	0.00417161	bta-miR-2447	0.043793	XLOC_120930	XLOC_120930	0.00623472
TCONS_00681860	ENSBTAG00000012107-AS1	XLOC_592971	XLOC_592971	2.30166e-05	0.00806138	bta-miR-11975	2.642	0.034277	0.99999	ENSBTAG00000006121	SBK2	0.0311711									TCONS_00976712	XLOC_852754	XLOC_852754	0.00414965	novel_195	0.038251	XLOC_1041941	XLOC_1041941	2.87951e-05	novel_circ_0015818	0.014571	bta-miR-211	0.00011671	XLOC_253297	XLOC_253297	0.0102699		TCONS_01145943	XLOC_1002002	XLOC_1002002	NKLS02001040.1:6901-27562	0.0354104	bta-miR-2447	0.043793	XLOC_166029	XLOC_166029	0.0140672
TCONS_00681860	ENSBTAG00000012107-AS1	XLOC_592971	XLOC_592971	2.30166e-05	0.00806138	bta-miR-11975	2.642	0.034277	0.99999	ENSBTAG00000012043	PADI3	0.0266643									TCONS_00923477	ENSBTAG00000030189	EFCAB6	0.010957	novel_195	0.038251	XLOC_794123	XLOC_794123	9.70814e-06	novel_circ_0015818	0.014571	bta-miR-211	0.00011671	XLOC_443744	XLOC_443744	3.46253e-08		TCONS_01145943	XLOC_1002002	XLOC_1002002	NKLS02001040.1:6901-27562	0.0354104	bta-miR-2447	0.043793	XLOC_830139	XLOC_830139	0.0431446
TCONS_00681860	ENSBTAG00000012107-AS1	XLOC_592971	XLOC_592971	2.30166e-05	0.00806138	bta-miR-11975	2.642	0.034277	0.99999	ENSBTAG00000018248	MGLL	0.0295074									TCONS_00923477	ENSBTAG00000030189	EFCAB6	0.010957	novel_195	0.038251	XLOC_1001314	XLOC_1001314	0.0371758	novel_circ_0015818	0.014571	bta-miR-211	0.00011671	XLOC_794123	XLOC_794123	9.70814e-06		TCONS_01145943	XLOC_1002002	XLOC_1002002	NKLS02001040.1:6901-27562	0.0354104	bta-miR-2447	0.043793	XLOC_120930	XLOC_120930	0.00623472
TCONS_01155217	LINC14890	XLOC_1007431	XLOC_1007431	0.0229786	0.541827	bta-miR-11975	2.642	0.034277	0.99999	ENSBTAG00000006121	SBK2	0.0311711									TCONS_00923477	ENSBTAG00000030189	EFCAB6	0.010957	novel_195	0.038251	XLOC_731090	XLOC_731090	0.00206845	novel_circ_0015818	0.014571	bta-miR-211	0.00011671	XLOC_953264	XLOC_953264	0.0171567		TCONS_00122341	XLOC_109166	XLOC_109166	11:9839144-9892866	0.0180209	bta-miR-2447	0.043793	XLOC_166029	XLOC_166029	0.0140672
TCONS_01155217	LINC14890	XLOC_1007431	XLOC_1007431	0.0229786	0.541827	bta-miR-11975	2.642	0.034277	0.99999	ENSBTAG00000012043	PADI3	0.0266643									TCONS_00923477	ENSBTAG00000030189	EFCAB6	0.010957	novel_195	0.038251	ENSBTAG00000015984	CADM4	0.0115274	novel_circ_0015818	0.014571	bta-miR-211	0.00011671	XLOC_1001314	XLOC_1001314	0.0371758		TCONS_00122341	XLOC_109166	XLOC_109166	11:9839144-9892866	0.0180209	bta-miR-2447	0.043793	XLOC_830139	XLOC_830139	0.0431446
TCONS_01155217	LINC14890	XLOC_1007431	XLOC_1007431	0.0229786	0.541827	bta-miR-11975	2.642	0.034277	0.99999	ENSBTAG00000018248	MGLL	0.0295074									TCONS_00923477	ENSBTAG00000030189	EFCAB6	0.010957	novel_195	0.038251	XLOC_1041941	XLOC_1041941	2.87951e-05	novel_circ_0015818	0.014571	bta-miR-211	0.00011671	ENSBTAG00000011487	PLEKHS1	0.0430423		TCONS_00122341	XLOC_109166	XLOC_109166	11:9839144-9892866	0.0180209	bta-miR-2447	0.043793	XLOC_120930	XLOC_120930	0.00623472
TCONS_00013182	ENSBTAG00000049729-OT3	ENSBTAG00000049729	-	0.00204292	0.162194	bta-miR-11975	2.642	0.034277	0.99999	ENSBTAG00000006121	SBK2	0.0311711									TCONS_00726516	ENSBTAG00000011072	ADK	0.0146648	novel_195	0.038251	XLOC_794123	XLOC_794123	9.70814e-06	novel_circ_0015818	0.014571	bta-miR-211	0.00011671	XLOC_830139	XLOC_830139	0.0439864		TCONS_00295214	XLOC_262706	XLOC_262706	15:43882875-43894154	0.0425879	bta-miR-2447	0.043793	XLOC_166029	XLOC_166029	0.0140672
TCONS_00013182	ENSBTAG00000049729-OT3	ENSBTAG00000049729	-	0.00204292	0.162194	bta-miR-11975	2.642	0.034277	0.99999	ENSBTAG00000012043	PADI3	0.0266643									TCONS_00726516	ENSBTAG00000011072	ADK	0.0146648	novel_195	0.038251	XLOC_1001314	XLOC_1001314	0.0371758	novel_circ_0015854	1.5523e-06	bta-miR-211	0.00011671	XLOC_253297	XLOC_253297	0.0102699		TCONS_00295214	XLOC_262706	XLOC_262706	15:43882875-43894154	0.0425879	bta-miR-2447	0.043793	XLOC_830139	XLOC_830139	0.0431446
TCONS_00013182	ENSBTAG00000049729-OT3	ENSBTAG00000049729	-	0.00204292	0.162194	bta-miR-11975	2.642	0.034277	0.99999	ENSBTAG00000018248	MGLL	0.0295074									TCONS_00726516	ENSBTAG00000011072	ADK	0.0146648	novel_195	0.038251	XLOC_731090	XLOC_731090	0.00206845	novel_circ_0015854	1.5523e-06	bta-miR-211	0.00011671	XLOC_443744	XLOC_443744	3.46253e-08		TCONS_00295214	XLOC_262706	XLOC_262706	15:43882875-43894154	0.0425879	bta-miR-2447	0.043793	XLOC_120930	XLOC_120930	0.00623472
TCONS_00578608	ENSBTAG00000007233-AS1	XLOC_506106	XLOC_506106	0.0215966	0.526951	bta-miR-11975	2.642	0.034277	0.99999	ENSBTAG00000006121	SBK2	0.0311711									TCONS_00726516	ENSBTAG00000011072	ADK	0.0146648	novel_195	0.038251	ENSBTAG00000015984	CADM4	0.0115274	novel_circ_0015854	1.5523e-06	bta-miR-211	0.00011671	XLOC_794123	XLOC_794123	9.70814e-06		TCONS_00611794	ENSBTAG00000052499	RNF39	23:28903556-28916598	0.0293607	bta-miR-2447	0.043793	XLOC_166029	XLOC_166029	0.0140672
TCONS_00578608	ENSBTAG00000007233-AS1	XLOC_506106	XLOC_506106	0.0215966	0.526951	bta-miR-11975	2.642	0.034277	0.99999	ENSBTAG00000012043	PADI3	0.0266643									TCONS_00726516	ENSBTAG00000011072	ADK	0.0146648	novel_195	0.038251	XLOC_1041941	XLOC_1041941	2.87951e-05	novel_circ_0015854	1.5523e-06	bta-miR-211	0.00011671	XLOC_953264	XLOC_953264	0.0171567		TCONS_00611794	ENSBTAG00000052499	RNF39	23:28903556-28916598	0.0293607	bta-miR-2447	0.043793	XLOC_830139	XLOC_830139	0.0431446
TCONS_00578608	ENSBTAG00000007233-AS1	XLOC_506106	XLOC_506106	0.0215966	0.526951	bta-miR-11975	2.642	0.034277	0.99999	ENSBTAG00000018248	MGLL	0.0295074									TCONS_00272020	XLOC_241506	XLOC_241506	0.0287032	novel_195	0.038251	XLOC_794123	XLOC_794123	9.70814e-06	novel_circ_0015854	1.5523e-06	bta-miR-211	0.00011671	XLOC_1001314	XLOC_1001314	0.0371758		TCONS_00611794	ENSBTAG00000052499	RNF39	23:28903556-28916598	0.0293607	bta-miR-2447	0.043793	XLOC_120930	XLOC_120930	0.00623472
TCONS_00553804	LINC4810	XLOC_484175	XLOC_484175	0.02152	0.525533	bta-miR-11975	2.642	0.034277	0.99999	ENSBTAG00000006121	SBK2	0.0311711									TCONS_00272020	XLOC_241506	XLOC_241506	0.0287032	novel_195	0.038251	XLOC_1001314	XLOC_1001314	0.0371758	novel_circ_0015854	1.5523e-06	bta-miR-211	0.00011671	ENSBTAG00000011487	PLEKHS1	0.0430423		TCONS_01145949	XLOC_1002003	XLOC_1002003	NKLS02001040.1:209-27562	0.0145186	bta-miR-2447	0.043793	XLOC_166029	XLOC_166029	0.0140672
TCONS_00553804	LINC4810	XLOC_484175	XLOC_484175	0.02152	0.525533	bta-miR-11975	2.642	0.034277	0.99999	ENSBTAG00000012043	PADI3	0.0266643									TCONS_00272020	XLOC_241506	XLOC_241506	0.0287032	novel_195	0.038251	XLOC_731090	XLOC_731090	0.00206845	novel_circ_0015854	1.5523e-06	bta-miR-211	0.00011671	XLOC_830139	XLOC_830139	0.0439864		TCONS_01145949	XLOC_1002003	XLOC_1002003	NKLS02001040.1:209-27562	0.0145186	bta-miR-2447	0.043793	XLOC_830139	XLOC_830139	0.0431446
TCONS_00553804	LINC4810	XLOC_484175	XLOC_484175	0.02152	0.525533	bta-miR-11975	2.642	0.034277	0.99999	ENSBTAG00000018248	MGLL	0.0295074									TCONS_00272020	XLOC_241506	XLOC_241506	0.0287032	novel_195	0.038251	ENSBTAG00000015984	CADM4	0.0115274	novel_circ_0011652	0.0055618	bta-miR-211	0.00011671	XLOC_253297	XLOC_253297	0.0102699		TCONS_01145949	XLOC_1002003	XLOC_1002003	NKLS02001040.1:209-27562	0.0145186	bta-miR-2447	0.043793	XLOC_120930	XLOC_120930	0.00623472
TCONS_01131787	ADAT2-OT3	ENSBTAG00000026519	ADAT2	0.0136308	0.428946	bta-miR-11975	2.642	0.034277	0.99999	ENSBTAG00000006121	SBK2	0.0311711									TCONS_00272020	XLOC_241506	XLOC_241506	0.0287032	novel_195	0.038251	XLOC_1041941	XLOC_1041941	2.87951e-05	novel_circ_0011652	0.0055618	bta-miR-211	0.00011671	XLOC_443744	XLOC_443744	3.46253e-08		TCONS_00166084	ENSBTAG00000048537	-	11:94094333-94266996	0.00548046	bta-miR-2447	0.043793	XLOC_166029	XLOC_166029	0.0140672
TCONS_01131787	ADAT2-OT3	ENSBTAG00000026519	ADAT2	0.0136308	0.428946	bta-miR-11975	2.642	0.034277	0.99999	ENSBTAG00000012043	PADI3	0.0266643									TCONS_00821738	ENSBTAG00000015925	SDHAF3	0.0470745	novel_195	0.038251	XLOC_794123	XLOC_794123	9.70814e-06	novel_circ_0011652	0.0055618	bta-miR-211	0.00011671	XLOC_794123	XLOC_794123	9.70814e-06		TCONS_00166084	ENSBTAG00000048537	-	11:94094333-94266996	0.00548046	bta-miR-2447	0.043793	XLOC_830139	XLOC_830139	0.0431446
TCONS_01131787	ADAT2-OT3	ENSBTAG00000026519	ADAT2	0.0136308	0.428946	bta-miR-11975	2.642	0.034277	0.99999	ENSBTAG00000018248	MGLL	0.0295074									TCONS_00821738	ENSBTAG00000015925	SDHAF3	0.0470745	novel_195	0.038251	XLOC_1001314	XLOC_1001314	0.0371758	novel_circ_0011652	0.0055618	bta-miR-211	0.00011671	XLOC_953264	XLOC_953264	0.0171567		TCONS_00166084	ENSBTAG00000048537	-	11:94094333-94266996	0.00548046	bta-miR-2447	0.043793	XLOC_120930	XLOC_120930	0.00623472
TCONS_01147775	LINC12669	XLOC_1003210	XLOC_1003210	0.0343384	0.638632	bta-miR-11975	2.642	0.034277	0.99999	ENSBTAG00000006121	SBK2	0.0311711									TCONS_00821738	ENSBTAG00000015925	SDHAF3	0.0470745	novel_195	0.038251	XLOC_731090	XLOC_731090	0.00206845	novel_circ_0011652	0.0055618	bta-miR-211	0.00011671	XLOC_1001314	XLOC_1001314	0.0371758		TCONS_00928678	ENSBTAG00000054468	-	6:14912846-14974365	0.00254428	bta-miR-2447	0.043793	XLOC_166029	XLOC_166029	0.0140672
TCONS_01147775	LINC12669	XLOC_1003210	XLOC_1003210	0.0343384	0.638632	bta-miR-11975	2.642	0.034277	0.99999	ENSBTAG00000012043	PADI3	0.0266643									TCONS_00821738	ENSBTAG00000015925	SDHAF3	0.0470745	novel_195	0.038251	ENSBTAG00000015984	CADM4	0.0115274	novel_circ_0011652	0.0055618	bta-miR-211	0.00011671	ENSBTAG00000011487	PLEKHS1	0.0430423		TCONS_00928678	ENSBTAG00000054468	-	6:14912846-14974365	0.00254428	bta-miR-2447	0.043793	XLOC_830139	XLOC_830139	0.0431446
TCONS_01147775	LINC12669	XLOC_1003210	XLOC_1003210	0.0343384	0.638632	bta-miR-11975	2.642	0.034277	0.99999	ENSBTAG00000018248	MGLL	0.0295074									TCONS_00821738	ENSBTAG00000015925	SDHAF3	0.0470745	novel_195	0.038251	XLOC_1041941	XLOC_1041941	2.87951e-05	novel_circ_0011652	0.0055618	bta-miR-211	0.00011671	XLOC_830139	XLOC_830139	0.0439864		TCONS_00928678	ENSBTAG00000054468	-	6:14912846-14974365	0.00254428	bta-miR-2447	0.043793	XLOC_120930	XLOC_120930	0.00623472
TCONS_01155048	LINC14835	XLOC_1007330	XLOC_1007330	0.00385486	0.228022	bta-miR-11975	2.642	0.034277	0.99999	ENSBTAG00000006121	SBK2	0.0311711									TCONS_00558252	ENSBTAG00000054035	-	0.0465514	novel_195	0.038251	XLOC_794123	XLOC_794123	9.70814e-06	novel_circ_0016548	0.044917	bta-miR-211	0.00011671	XLOC_253297	XLOC_253297	0.0102699		TCONS_00768854	XLOC_668731	XLOC_668731	3:17662327-17680228	0.0325066	bta-miR-2447	0.043793	XLOC_166029	XLOC_166029	0.0140672
TCONS_01155048	LINC14835	XLOC_1007330	XLOC_1007330	0.00385486	0.228022	bta-miR-11975	2.642	0.034277	0.99999	ENSBTAG00000012043	PADI3	0.0266643									TCONS_00558252	ENSBTAG00000054035	-	0.0465514	novel_195	0.038251	XLOC_1001314	XLOC_1001314	0.0371758	novel_circ_0016548	0.044917	bta-miR-211	0.00011671	XLOC_443744	XLOC_443744	3.46253e-08		TCONS_00768854	XLOC_668731	XLOC_668731	3:17662327-17680228	0.0325066	bta-miR-2447	0.043793	XLOC_830139	XLOC_830139	0.0431446
TCONS_01155048	LINC14835	XLOC_1007330	XLOC_1007330	0.00385486	0.228022	bta-miR-11975	2.642	0.034277	0.99999	ENSBTAG00000018248	MGLL	0.0295074									TCONS_00558252	ENSBTAG00000054035	-	0.0465514	novel_195	0.038251	XLOC_731090	XLOC_731090	0.00206845	novel_circ_0016548	0.044917	bta-miR-211	0.00011671	XLOC_794123	XLOC_794123	9.70814e-06		TCONS_00768854	XLOC_668731	XLOC_668731	3:17662327-17680228	0.0325066	bta-miR-2447	0.043793	XLOC_120930	XLOC_120930	0.00623472
TCONS_00450663	AFMID-OT3	ENSBTAG00000007125	AFMID	0.0287096	0.588887	bta-miR-11975	2.642	0.034277	0.99999	ENSBTAG00000006121	SBK2	0.0311711									TCONS_00558252	ENSBTAG00000054035	-	0.0465514	novel_195	0.038251	ENSBTAG00000015984	CADM4	0.0115274	novel_circ_0016548	0.044917	bta-miR-211	0.00011671	XLOC_953264	XLOC_953264	0.0171567		TCONS_00314639	XLOC_279960	XLOC_279960	15:46183552-46357428	0.0218975	bta-miR-2447	0.043793	XLOC_166029	XLOC_166029	0.0140672
TCONS_00450663	AFMID-OT3	ENSBTAG00000007125	AFMID	0.0287096	0.588887	bta-miR-11975	2.642	0.034277	0.99999	ENSBTAG00000012043	PADI3	0.0266643									TCONS_00558252	ENSBTAG00000054035	-	0.0465514	novel_195	0.038251	XLOC_1041941	XLOC_1041941	2.87951e-05	novel_circ_0016548	0.044917	bta-miR-211	0.00011671	XLOC_1001314	XLOC_1001314	0.0371758		TCONS_00314639	XLOC_279960	XLOC_279960	15:46183552-46357428	0.0218975	bta-miR-2447	0.043793	XLOC_830139	XLOC_830139	0.0431446
TCONS_00450663	AFMID-OT3	ENSBTAG00000007125	AFMID	0.0287096	0.588887	bta-miR-11975	2.642	0.034277	0.99999	ENSBTAG00000018248	MGLL	0.0295074									TCONS_01149484	XLOC_1004393	XLOC_1004393	0.0371554	novel_195	0.038251	XLOC_794123	XLOC_794123	9.70814e-06	novel_circ_0016548	0.044917	bta-miR-211	0.00011671	ENSBTAG00000011487	PLEKHS1	0.0430423		TCONS_00314639	XLOC_279960	XLOC_279960	15:46183552-46357428	0.0218975	bta-miR-2447	0.043793	XLOC_120930	XLOC_120930	0.00623472
TCONS_01197015	LINC15425	XLOC_1045441	XLOC_1045441	0.0497161	0.750649	bta-miR-11975	2.642	0.034277	0.99999	ENSBTAG00000006121	SBK2	0.0311711									TCONS_01149484	XLOC_1004393	XLOC_1004393	0.0371554	novel_195	0.038251	XLOC_1001314	XLOC_1001314	0.0371758	novel_circ_0016548	0.044917	bta-miR-211	0.00011671	XLOC_830139	XLOC_830139	0.0439864		TCONS_00074926	ENSBTAG00000013806	EFHB	1:157128114-157133001	0.0142705	bta-miR-2447	0.043793	XLOC_166029	XLOC_166029	0.0140672
TCONS_01197015	LINC15425	XLOC_1045441	XLOC_1045441	0.0497161	0.750649	bta-miR-11975	2.642	0.034277	0.99999	ENSBTAG00000012043	PADI3	0.0266643									TCONS_01149484	XLOC_1004393	XLOC_1004393	0.0371554	novel_195	0.038251	XLOC_731090	XLOC_731090	0.00206845	novel_circ_0011061	0.032694	bta-miR-211	0.00011671	XLOC_253297	XLOC_253297	0.0102699		TCONS_00074926	ENSBTAG00000013806	EFHB	1:157128114-157133001	0.0142705	bta-miR-2447	0.043793	XLOC_830139	XLOC_830139	0.0431446
TCONS_01197015	LINC15425	XLOC_1045441	XLOC_1045441	0.0497161	0.750649	bta-miR-11975	2.642	0.034277	0.99999	ENSBTAG00000018248	MGLL	0.0295074									TCONS_01149484	XLOC_1004393	XLOC_1004393	0.0371554	novel_195	0.038251	ENSBTAG00000015984	CADM4	0.0115274	novel_circ_0011061	0.032694	bta-miR-211	0.00011671	XLOC_443744	XLOC_443744	3.46253e-08		TCONS_00074926	ENSBTAG00000013806	EFHB	1:157128114-157133001	0.0142705	bta-miR-2447	0.043793	XLOC_120930	XLOC_120930	0.00623472
TCONS_00386741	LINC3346	XLOC_342823	XLOC_342823	0.00895539	0.350105	bta-miR-11975	2.642	0.034277	0.99999	ENSBTAG00000006121	SBK2	0.0311711									TCONS_01149484	XLOC_1004393	XLOC_1004393	0.0371554	novel_195	0.038251	XLOC_1041941	XLOC_1041941	2.87951e-05	novel_circ_0011061	0.032694	bta-miR-211	0.00011671	XLOC_794123	XLOC_794123	9.70814e-06		TCONS_00368746	ENSBTAG00000013001	ZNF84	17:44044076-44057501	0.00747752	bta-miR-2447	0.043793	XLOC_166029	XLOC_166029	0.0140672
TCONS_00386741	LINC3346	XLOC_342823	XLOC_342823	0.00895539	0.350105	bta-miR-11975	2.642	0.034277	0.99999	ENSBTAG00000012043	PADI3	0.0266643									TCONS_01151575	XLOC_1005466	XLOC_1005466	0.0301561	novel_195	0.038251	XLOC_794123	XLOC_794123	9.70814e-06	novel_circ_0011061	0.032694	bta-miR-211	0.00011671	XLOC_953264	XLOC_953264	0.0171567		TCONS_00368746	ENSBTAG00000013001	ZNF84	17:44044076-44057501	0.00747752	bta-miR-2447	0.043793	XLOC_830139	XLOC_830139	0.0431446
TCONS_00386741	LINC3346	XLOC_342823	XLOC_342823	0.00895539	0.350105	bta-miR-11975	2.642	0.034277	0.99999	ENSBTAG00000018248	MGLL	0.0295074									TCONS_01151575	XLOC_1005466	XLOC_1005466	0.0301561	novel_195	0.038251	XLOC_1001314	XLOC_1001314	0.0371758	novel_circ_0011061	0.032694	bta-miR-211	0.00011671	XLOC_1001314	XLOC_1001314	0.0371758		TCONS_00368746	ENSBTAG00000013001	ZNF84	17:44044076-44057501	0.00747752	bta-miR-2447	0.043793	XLOC_120930	XLOC_120930	0.00623472
TCONS_00092630	SUSD6-OT3	ENSBTAG00000003857	SUSD6	0.0283577	0.586854	bta-miR-11975	2.642	0.034277	0.99999	ENSBTAG00000006121	SBK2	0.0311711									TCONS_01151575	XLOC_1005466	XLOC_1005466	0.0301561	novel_195	0.038251	XLOC_731090	XLOC_731090	0.00206845	novel_circ_0011061	0.032694	bta-miR-211	0.00011671	ENSBTAG00000011487	PLEKHS1	0.0430423		TCONS_01146447	ENSBTAG00000052252	-	NKLS02001077.1:32509-48914	0.0227883	bta-miR-2447	0.043793	XLOC_166029	XLOC_166029	0.0140672
TCONS_00092630	SUSD6-OT3	ENSBTAG00000003857	SUSD6	0.0283577	0.586854	bta-miR-11975	2.642	0.034277	0.99999	ENSBTAG00000012043	PADI3	0.0266643									TCONS_01151575	XLOC_1005466	XLOC_1005466	0.0301561	novel_195	0.038251	ENSBTAG00000015984	CADM4	0.0115274	novel_circ_0011061	0.032694	bta-miR-211	0.00011671	XLOC_830139	XLOC_830139	0.0439864		TCONS_01146447	ENSBTAG00000052252	-	NKLS02001077.1:32509-48914	0.0227883	bta-miR-2447	0.043793	XLOC_830139	XLOC_830139	0.0431446
TCONS_00092630	SUSD6-OT3	ENSBTAG00000003857	SUSD6	0.0283577	0.586854	bta-miR-11975	2.642	0.034277	0.99999	ENSBTAG00000018248	MGLL	0.0295074									TCONS_01151575	XLOC_1005466	XLOC_1005466	0.0301561	novel_195	0.038251	XLOC_1041941	XLOC_1041941	2.87951e-05	novel_circ_0016545	0.0046175	bta-miR-211	0.00011671	XLOC_253297	XLOC_253297	0.0102699		TCONS_01146447	ENSBTAG00000052252	-	NKLS02001077.1:32509-48914	0.0227883	bta-miR-2447	0.043793	XLOC_120930	XLOC_120930	0.00623472
TCONS_00239650	ENSBTAG00000051962-OT2	ENSBTAG00000051962	-	0.0387	0.675478	bta-miR-11975	2.642	0.034277	0.99999	ENSBTAG00000006121	SBK2	0.0311711									TCONS_01064584	ENSBTAG00000006853	IFNK	0.0340269	novel_195	0.038251	XLOC_794123	XLOC_794123	9.70814e-06	novel_circ_0016545	0.0046175	bta-miR-211	0.00011671	XLOC_443744	XLOC_443744	3.46253e-08		TCONS_00175369	ENSBTAG00000009405	TRPC4	12:23965261-24006285	0.0138974	bta-miR-2447	0.043793	XLOC_166029	XLOC_166029	0.0140672
TCONS_00239650	ENSBTAG00000051962-OT2	ENSBTAG00000051962	-	0.0387	0.675478	bta-miR-11975	2.642	0.034277	0.99999	ENSBTAG00000012043	PADI3	0.0266643									TCONS_01064584	ENSBTAG00000006853	IFNK	0.0340269	novel_195	0.038251	XLOC_1001314	XLOC_1001314	0.0371758	novel_circ_0016545	0.0046175	bta-miR-211	0.00011671	XLOC_794123	XLOC_794123	9.70814e-06		TCONS_00175369	ENSBTAG00000009405	TRPC4	12:23965261-24006285	0.0138974	bta-miR-2447	0.043793	XLOC_830139	XLOC_830139	0.0431446
TCONS_00239650	ENSBTAG00000051962-OT2	ENSBTAG00000051962	-	0.0387	0.675478	bta-miR-11975	2.642	0.034277	0.99999	ENSBTAG00000018248	MGLL	0.0295074									TCONS_01064584	ENSBTAG00000006853	IFNK	0.0340269	novel_195	0.038251	XLOC_731090	XLOC_731090	0.00206845	novel_circ_0016545	0.0046175	bta-miR-211	0.00011671	XLOC_953264	XLOC_953264	0.0171567		TCONS_00175369	ENSBTAG00000009405	TRPC4	12:23965261-24006285	0.0138974	bta-miR-2447	0.043793	XLOC_120930	XLOC_120930	0.00623472
TCONS_01147758	LINC12658	XLOC_1003205	XLOC_1003205	0.0241487	0.552676	bta-miR-11975	2.642	0.034277	0.99999	ENSBTAG00000006121	SBK2	0.0311711									TCONS_01064584	ENSBTAG00000006853	IFNK	0.0340269	novel_195	0.038251	ENSBTAG00000015984	CADM4	0.0115274	novel_circ_0016545	0.0046175	bta-miR-211	0.00011671	XLOC_1001314	XLOC_1001314	0.0371758		TCONS_01199961	XLOC_1048057	XLOC_1048057	X:102947394-102980195	0.00375392	bta-miR-2447	0.043793	XLOC_166029	XLOC_166029	0.0140672
TCONS_01147758	LINC12658	XLOC_1003205	XLOC_1003205	0.0241487	0.552676	bta-miR-11975	2.642	0.034277	0.99999	ENSBTAG00000012043	PADI3	0.0266643									TCONS_01064584	ENSBTAG00000006853	IFNK	0.0340269	novel_195	0.038251	XLOC_1041941	XLOC_1041941	2.87951e-05	novel_circ_0016545	0.0046175	bta-miR-211	0.00011671	ENSBTAG00000011487	PLEKHS1	0.0430423		TCONS_01199961	XLOC_1048057	XLOC_1048057	X:102947394-102980195	0.00375392	bta-miR-2447	0.043793	XLOC_830139	XLOC_830139	0.0431446
TCONS_01147758	LINC12658	XLOC_1003205	XLOC_1003205	0.0241487	0.552676	bta-miR-11975	2.642	0.034277	0.99999	ENSBTAG00000018248	MGLL	0.0295074									TCONS_00629038	XLOC_547663	XLOC_547663	0.00352412	novel_195	0.038251	XLOC_794123	XLOC_794123	9.70814e-06	novel_circ_0016545	0.0046175	bta-miR-211	0.00011671	XLOC_830139	XLOC_830139	0.0439864		TCONS_01199961	XLOC_1048057	XLOC_1048057	X:102947394-102980195	0.00375392	bta-miR-2447	0.043793	XLOC_120930	XLOC_120930	0.00623472
TCONS_01155366	LINC14949	XLOC_1007469	XLOC_1007469	0.0170145	0.475225	bta-miR-11975	2.642	0.034277	0.99999	ENSBTAG00000006121	SBK2	0.0311711									TCONS_00629038	XLOC_547663	XLOC_547663	0.00352412	novel_195	0.038251	XLOC_1001314	XLOC_1001314	0.0371758	novel_circ_0002354	0.0010005	bta-miR-211	0.00011671	XLOC_253297	XLOC_253297	0.0102699		TCONS_00326865	XLOC_290610	XLOC_290610	16:13045464-13053511	0.0236053	bta-miR-2447	0.043793	XLOC_166029	XLOC_166029	0.0140672
TCONS_01155366	LINC14949	XLOC_1007469	XLOC_1007469	0.0170145	0.475225	bta-miR-11975	2.642	0.034277	0.99999	ENSBTAG00000012043	PADI3	0.0266643									TCONS_00629038	XLOC_547663	XLOC_547663	0.00352412	novel_195	0.038251	XLOC_731090	XLOC_731090	0.00206845	novel_circ_0002354	0.0010005	bta-miR-211	0.00011671	XLOC_443744	XLOC_443744	3.46253e-08		TCONS_00326865	XLOC_290610	XLOC_290610	16:13045464-13053511	0.0236053	bta-miR-2447	0.043793	XLOC_830139	XLOC_830139	0.0431446
TCONS_01155366	LINC14949	XLOC_1007469	XLOC_1007469	0.0170145	0.475225	bta-miR-11975	2.642	0.034277	0.99999	ENSBTAG00000018248	MGLL	0.0295074									TCONS_00629038	XLOC_547663	XLOC_547663	0.00352412	novel_195	0.038251	ENSBTAG00000015984	CADM4	0.0115274	novel_circ_0002354	0.0010005	bta-miR-211	0.00011671	XLOC_794123	XLOC_794123	9.70814e-06		TCONS_00326865	XLOC_290610	XLOC_290610	16:13045464-13053511	0.0236053	bta-miR-2447	0.043793	XLOC_120930	XLOC_120930	0.00623472
TCONS_01151980	LINC13848	XLOC_1005675	XLOC_1005675	2.52263e-10	8.58978e-07	bta-miR-11975	2.642	0.034277	0.99999	ENSBTAG00000006121	SBK2	0.0311711									TCONS_00629038	XLOC_547663	XLOC_547663	0.00352412	novel_195	0.038251	XLOC_1041941	XLOC_1041941	2.87951e-05	novel_circ_0002354	0.0010005	bta-miR-211	0.00011671	XLOC_953264	XLOC_953264	0.0171567		TCONS_00723439	ENSBTAG00000010694	BICC1	28:13961562-13982788	0.0275353	bta-miR-2447	0.043793	XLOC_166029	XLOC_166029	0.0140672
TCONS_01151980	LINC13848	XLOC_1005675	XLOC_1005675	2.52263e-10	8.58978e-07	bta-miR-11975	2.642	0.034277	0.99999	ENSBTAG00000012043	PADI3	0.0266643									TCONS_00924305	XLOC_804363	XLOC_804363	0.000668358	novel_195	0.038251	XLOC_794123	XLOC_794123	9.70814e-06	novel_circ_0002354	0.0010005	bta-miR-211	0.00011671	XLOC_1001314	XLOC_1001314	0.0371758		TCONS_00723439	ENSBTAG00000010694	BICC1	28:13961562-13982788	0.0275353	bta-miR-2447	0.043793	XLOC_830139	XLOC_830139	0.0431446
TCONS_01151980	LINC13848	XLOC_1005675	XLOC_1005675	2.52263e-10	8.58978e-07	bta-miR-11975	2.642	0.034277	0.99999	ENSBTAG00000018248	MGLL	0.0295074									TCONS_00924305	XLOC_804363	XLOC_804363	0.000668358	novel_195	0.038251	XLOC_1001314	XLOC_1001314	0.0371758	novel_circ_0002354	0.0010005	bta-miR-211	0.00011671	ENSBTAG00000011487	PLEKHS1	0.0430423		TCONS_00723439	ENSBTAG00000010694	BICC1	28:13961562-13982788	0.0275353	bta-miR-2447	0.043793	XLOC_120930	XLOC_120930	0.00623472
TCONS_01142017	LINC11070	XLOC_999829	XLOC_999829	3.09851e-09	8.08887e-06	bta-miR-11975	2.642	0.034277	0.99999	ENSBTAG00000006121	SBK2	0.0311711									TCONS_00924305	XLOC_804363	XLOC_804363	0.000668358	novel_195	0.038251	XLOC_731090	XLOC_731090	0.00206845	novel_circ_0002354	0.0010005	bta-miR-211	0.00011671	XLOC_830139	XLOC_830139	0.0439864		TCONS_01145938	XLOC_1002002	XLOC_1002002	NKLS02001040.1:5176-28495	0.00203456	bta-miR-2447	0.043793	XLOC_166029	XLOC_166029	0.0140672
TCONS_01142017	LINC11070	XLOC_999829	XLOC_999829	3.09851e-09	8.08887e-06	bta-miR-11975	2.642	0.034277	0.99999	ENSBTAG00000012043	PADI3	0.0266643									TCONS_00924305	XLOC_804363	XLOC_804363	0.000668358	novel_195	0.038251	ENSBTAG00000015984	CADM4	0.0115274	novel_circ_0017412	0.037537	bta-miR-211	0.00011671	XLOC_253297	XLOC_253297	0.0102699		TCONS_01145938	XLOC_1002002	XLOC_1002002	NKLS02001040.1:5176-28495	0.00203456	bta-miR-2447	0.043793	XLOC_830139	XLOC_830139	0.0431446
TCONS_01142017	LINC11070	XLOC_999829	XLOC_999829	3.09851e-09	8.08887e-06	bta-miR-11975	2.642	0.034277	0.99999	ENSBTAG00000018248	MGLL	0.0295074									TCONS_00924305	XLOC_804363	XLOC_804363	0.000668358	novel_195	0.038251	XLOC_1041941	XLOC_1041941	2.87951e-05	novel_circ_0017412	0.037537	bta-miR-211	0.00011671	XLOC_443744	XLOC_443744	3.46253e-08		TCONS_01145938	XLOC_1002002	XLOC_1002002	NKLS02001040.1:5176-28495	0.00203456	bta-miR-2447	0.043793	XLOC_120930	XLOC_120930	0.00623472
TCONS_01145966	LINC12336	XLOC_1002003	XLOC_1002003	0.00051204	0.0726475	bta-miR-11975	2.642	0.034277	0.99999	ENSBTAG00000006121	SBK2	0.0311711									TCONS_01135644	XLOC_995502	XLOC_995502	0.00504909	novel_195	0.038251	XLOC_794123	XLOC_794123	9.70814e-06	novel_circ_0017412	0.037537	bta-miR-211	0.00011671	XLOC_794123	XLOC_794123	9.70814e-06		TCONS_00068103	XLOC_062658	XLOC_062658	1:127600670-127670048	0.021439	bta-miR-2447	0.043793	XLOC_166029	XLOC_166029	0.0140672
TCONS_01145966	LINC12336	XLOC_1002003	XLOC_1002003	0.00051204	0.0726475	bta-miR-11975	2.642	0.034277	0.99999	ENSBTAG00000012043	PADI3	0.0266643									TCONS_01135644	XLOC_995502	XLOC_995502	0.00504909	novel_195	0.038251	XLOC_1001314	XLOC_1001314	0.0371758	novel_circ_0017412	0.037537	bta-miR-211	0.00011671	XLOC_953264	XLOC_953264	0.0171567		TCONS_00068103	XLOC_062658	XLOC_062658	1:127600670-127670048	0.021439	bta-miR-2447	0.043793	XLOC_830139	XLOC_830139	0.0431446
TCONS_01145966	LINC12336	XLOC_1002003	XLOC_1002003	0.00051204	0.0726475	bta-miR-11975	2.642	0.034277	0.99999	ENSBTAG00000018248	MGLL	0.0295074									TCONS_01135644	XLOC_995502	XLOC_995502	0.00504909	novel_195	0.038251	XLOC_731090	XLOC_731090	0.00206845	novel_circ_0017412	0.037537	bta-miR-211	0.00011671	XLOC_1001314	XLOC_1001314	0.0371758		TCONS_00068103	XLOC_062658	XLOC_062658	1:127600670-127670048	0.021439	bta-miR-2447	0.043793	XLOC_120930	XLOC_120930	0.00623472
TCONS_01151981	LINC13847	XLOC_1005675	XLOC_1005675	0.000221057	0.0434988	bta-miR-11975	2.642	0.034277	0.99999	ENSBTAG00000006121	SBK2	0.0311711									TCONS_01135644	XLOC_995502	XLOC_995502	0.00504909	novel_195	0.038251	ENSBTAG00000015984	CADM4	0.0115274	novel_circ_0017412	0.037537	bta-miR-211	0.00011671	ENSBTAG00000011487	PLEKHS1	0.0430423		TCONS_00014175	ENSBTAG00000013769	NECTIN3	1:56062796-56089438	0.0289831	bta-miR-2447	0.043793	XLOC_166029	XLOC_166029	0.0140672
TCONS_01151981	LINC13847	XLOC_1005675	XLOC_1005675	0.000221057	0.0434988	bta-miR-11975	2.642	0.034277	0.99999	ENSBTAG00000012043	PADI3	0.0266643									TCONS_01135644	XLOC_995502	XLOC_995502	0.00504909	novel_195	0.038251	XLOC_1041941	XLOC_1041941	2.87951e-05	novel_circ_0017412	0.037537	bta-miR-211	0.00011671	XLOC_830139	XLOC_830139	0.0439864		TCONS_00014175	ENSBTAG00000013769	NECTIN3	1:56062796-56089438	0.0289831	bta-miR-2447	0.043793	XLOC_830139	XLOC_830139	0.0431446
TCONS_01151981	LINC13847	XLOC_1005675	XLOC_1005675	0.000221057	0.0434988	bta-miR-11975	2.642	0.034277	0.99999	ENSBTAG00000018248	MGLL	0.0295074									TCONS_00856568	XLOC_745564	XLOC_745564	3.95464e-06	novel_195	0.038251	XLOC_794123	XLOC_794123	9.70814e-06	novel_circ_0005458	0.030892	bta-miR-1468	0.03497	ENSBTAG00000021481	CA14	0.020113		TCONS_00014175	ENSBTAG00000013769	NECTIN3	1:56062796-56089438	0.0289831	bta-miR-2447	0.043793	XLOC_120930	XLOC_120930	0.00623472
TCONS_00805620	ENSBTAG00000012907-AS1	XLOC_700164	XLOC_700164	0.0154465	0.451052	bta-miR-11975	2.642	0.034277	0.99999	ENSBTAG00000006121	SBK2	0.0311711									TCONS_00856568	XLOC_745564	XLOC_745564	3.95464e-06	novel_195	0.038251	XLOC_1001314	XLOC_1001314	0.0371758	novel_circ_0016397	0.02536	bta-miR-1468	0.03497	ENSBTAG00000021481	CA14	0.020113		TCONS_00295784	XLOC_263169	XLOC_263169	15:46518653-46522092	0.0203114	bta-miR-2447	0.043793	XLOC_166029	XLOC_166029	0.0140672
TCONS_00805620	ENSBTAG00000012907-AS1	XLOC_700164	XLOC_700164	0.0154465	0.451052	bta-miR-11975	2.642	0.034277	0.99999	ENSBTAG00000012043	PADI3	0.0266643									TCONS_00856568	XLOC_745564	XLOC_745564	3.95464e-06	novel_195	0.038251	XLOC_731090	XLOC_731090	0.00206845	novel_circ_0015311	0.00079356	bta-miR-1468	0.03497	ENSBTAG00000021481	CA14	0.020113		TCONS_00295784	XLOC_263169	XLOC_263169	15:46518653-46522092	0.0203114	bta-miR-2447	0.043793	XLOC_830139	XLOC_830139	0.0431446
TCONS_00805620	ENSBTAG00000012907-AS1	XLOC_700164	XLOC_700164	0.0154465	0.451052	bta-miR-11975	2.642	0.034277	0.99999	ENSBTAG00000018248	MGLL	0.0295074									TCONS_00856568	XLOC_745564	XLOC_745564	3.95464e-06	novel_195	0.038251	ENSBTAG00000015984	CADM4	0.0115274	novel_circ_0000840	0.025322	bta-miR-222	0.034273	XLOC_1001314	XLOC_1001314	0.0371758		TCONS_00295784	XLOC_263169	XLOC_263169	15:46518653-46522092	0.0203114	bta-miR-2447	0.043793	XLOC_120930	XLOC_120930	0.00623472
TCONS_01102998	LINC9503	XLOC_965358	XLOC_965358	0.00850597	0.341621	bta-miR-11975	2.642	0.034277	0.99999	ENSBTAG00000006121	SBK2	0.0311711									TCONS_00856568	XLOC_745564	XLOC_745564	3.95464e-06	novel_195	0.038251	XLOC_1041941	XLOC_1041941	2.87951e-05	novel_circ_0000840	0.025322	bta-miR-222	0.034273	XLOC_676915	XLOC_676915	9.78839e-06		TCONS_00416458	XLOC_366154	XLOC_366154	18:38361941-38523926	9.7595e-05	bta-miR-2447	0.043793	XLOC_166029	XLOC_166029	0.0140672
TCONS_01102998	LINC9503	XLOC_965358	XLOC_965358	0.00850597	0.341621	bta-miR-11975	2.642	0.034277	0.99999	ENSBTAG00000012043	PADI3	0.0266643									TCONS_00828362	ENSBTAG00000048468	-	0.0390063	novel_195	0.038251	XLOC_794123	XLOC_794123	9.70814e-06	novel_circ_0000840	0.025322	bta-miR-222	0.034273	ENSBTAG00000004822	SOX10	0.0196108		TCONS_00416458	XLOC_366154	XLOC_366154	18:38361941-38523926	9.7595e-05	bta-miR-2447	0.043793	XLOC_830139	XLOC_830139	0.0431446
TCONS_01102998	LINC9503	XLOC_965358	XLOC_965358	0.00850597	0.341621	bta-miR-11975	2.642	0.034277	0.99999	ENSBTAG00000018248	MGLL	0.0295074									TCONS_00828362	ENSBTAG00000048468	-	0.0390063	novel_195	0.038251	XLOC_1001314	XLOC_1001314	0.0371758	novel_circ_0008718	0.014761	bta-miR-222	0.034273	XLOC_1001314	XLOC_1001314	0.0371758		TCONS_00416458	XLOC_366154	XLOC_366154	18:38361941-38523926	9.7595e-05	bta-miR-2447	0.043793	XLOC_120930	XLOC_120930	0.00623472
TCONS_01139606	LINC10426	XLOC_998555	XLOC_998555	0.0469944	0.732576	bta-miR-11975	2.642	0.034277	0.99999	ENSBTAG00000006121	SBK2	0.0311711									TCONS_00828362	ENSBTAG00000048468	-	0.0390063	novel_195	0.038251	XLOC_731090	XLOC_731090	0.00206845	novel_circ_0008718	0.014761	bta-miR-222	0.034273	XLOC_676915	XLOC_676915	9.78839e-06		TCONS_00165785	XLOC_147203	XLOC_147203	11:93229664-93232793	0.0449385	bta-miR-2447	0.043793	XLOC_166029	XLOC_166029	0.0140672
TCONS_01139606	LINC10426	XLOC_998555	XLOC_998555	0.0469944	0.732576	bta-miR-11975	2.642	0.034277	0.99999	ENSBTAG00000012043	PADI3	0.0266643									TCONS_00828362	ENSBTAG00000048468	-	0.0390063	novel_195	0.038251	ENSBTAG00000015984	CADM4	0.0115274	novel_circ_0008718	0.014761	bta-miR-222	0.034273	ENSBTAG00000004822	SOX10	0.0196108		TCONS_00165785	XLOC_147203	XLOC_147203	11:93229664-93232793	0.0449385	bta-miR-2447	0.043793	XLOC_830139	XLOC_830139	0.0431446
TCONS_01139606	LINC10426	XLOC_998555	XLOC_998555	0.0469944	0.732576	bta-miR-11975	2.642	0.034277	0.99999	ENSBTAG00000018248	MGLL	0.0295074									TCONS_00828362	ENSBTAG00000048468	-	0.0390063	novel_195	0.038251	XLOC_1041941	XLOC_1041941	2.87951e-05	novel_circ_0008818	0.018201	bta-miR-7857-3p	0.024318	XLOC_189897	XLOC_189897	0.00395237		TCONS_00165785	XLOC_147203	XLOC_147203	11:93229664-93232793	0.0449385	bta-miR-2447	0.043793	XLOC_120930	XLOC_120930	0.00623472
TCONS_00981811	ENSBTAG00000000399-AS1	XLOC_856653	XLOC_856653	0.0140961	0.434569	bta-miR-11975	2.642	0.034277	0.99999	ENSBTAG00000006121	SBK2	0.0311711									TCONS_00990661	XLOC_863718	XLOC_863718	0.0411493	novel_195	0.038251	XLOC_794123	XLOC_794123	9.70814e-06	novel_circ_0008818	0.018201	bta-miR-7857-3p	0.024318	XLOC_1006227	XLOC_1006227	0.0360042		TCONS_01157950	XLOC_1009770	XLOC_1009770	NKLS02002210.1:697326-795429	0.0322437	bta-miR-2447	0.043793	XLOC_166029	XLOC_166029	0.0140672
TCONS_00981811	ENSBTAG00000000399-AS1	XLOC_856653	XLOC_856653	0.0140961	0.434569	bta-miR-11975	2.642	0.034277	0.99999	ENSBTAG00000012043	PADI3	0.0266643									TCONS_00990661	XLOC_863718	XLOC_863718	0.0411493	novel_195	0.038251	XLOC_1001314	XLOC_1001314	0.0371758	novel_circ_0008818	0.018201	bta-miR-7857-3p	0.024318	ENSBTAG00000002414	KCNJ10	0.00346739		TCONS_01157950	XLOC_1009770	XLOC_1009770	NKLS02002210.1:697326-795429	0.0322437	bta-miR-2447	0.043793	XLOC_830139	XLOC_830139	0.0431446
TCONS_00981811	ENSBTAG00000000399-AS1	XLOC_856653	XLOC_856653	0.0140961	0.434569	bta-miR-11975	2.642	0.034277	0.99999	ENSBTAG00000018248	MGLL	0.0295074									TCONS_00990661	XLOC_863718	XLOC_863718	0.0411493	novel_195	0.038251	XLOC_731090	XLOC_731090	0.00206845	novel_circ_0008818	0.018201	bta-miR-7857-3p	0.024318	ENSBTAG00000006052	PLCD3	0.000373306		TCONS_01157950	XLOC_1009770	XLOC_1009770	NKLS02002210.1:697326-795429	0.0322437	bta-miR-2447	0.043793	XLOC_120930	XLOC_120930	0.00623472
TCONS_00993026	ENSBTAG00000001862-AS1	XLOC_865687	XLOC_865687	0.000217674	0.0429448	bta-miR-11975	2.642	0.034277	0.99999	ENSBTAG00000006121	SBK2	0.0311711									TCONS_00990661	XLOC_863718	XLOC_863718	0.0411493	novel_195	0.038251	ENSBTAG00000015984	CADM4	0.0115274	novel_circ_0008818	0.018201	bta-miR-7857-3p	0.024318	XLOC_629685	XLOC_629685	2.0073e-05		TCONS_00541654	XLOC_473112	XLOC_473112	20:47569588-47648094	0.0367817	bta-miR-2447	0.043793	XLOC_166029	XLOC_166029	0.0140672
TCONS_00993026	ENSBTAG00000001862-AS1	XLOC_865687	XLOC_865687	0.000217674	0.0429448	bta-miR-11975	2.642	0.034277	0.99999	ENSBTAG00000012043	PADI3	0.0266643									TCONS_00990661	XLOC_863718	XLOC_863718	0.0411493	novel_195	0.038251	XLOC_1041941	XLOC_1041941	2.87951e-05	novel_circ_0008818	0.018201	bta-miR-7857-3p	0.024318	XLOC_794123	XLOC_794123	9.70814e-06		TCONS_00541654	XLOC_473112	XLOC_473112	20:47569588-47648094	0.0367817	bta-miR-2447	0.043793	XLOC_830139	XLOC_830139	0.0431446
TCONS_00993026	ENSBTAG00000001862-AS1	XLOC_865687	XLOC_865687	0.000217674	0.0429448	bta-miR-11975	2.642	0.034277	0.99999	ENSBTAG00000018248	MGLL	0.0295074									TCONS_01185627	ENSBTAG00000039890	-	0.0495164	novel_195	0.038251	XLOC_794123	XLOC_794123	9.70814e-06	novel_circ_0007083	0.047087	bta-miR-7857-3p	0.024318	XLOC_189897	XLOC_189897	0.00395237		TCONS_00541654	XLOC_473112	XLOC_473112	20:47569588-47648094	0.0367817	bta-miR-2447	0.043793	XLOC_120930	XLOC_120930	0.00623472
TCONS_00603583	ENSBTAG00000015782-AS1	XLOC_526922	XLOC_526922	0.0268477	0.576349	bta-miR-11975	2.642	0.034277	0.99999	ENSBTAG00000006121	SBK2	0.0311711									TCONS_01185627	ENSBTAG00000039890	-	0.0495164	novel_195	0.038251	XLOC_1001314	XLOC_1001314	0.0371758	novel_circ_0007083	0.047087	bta-miR-7857-3p	0.024318	XLOC_1006227	XLOC_1006227	0.0360042		TCONS_01145966	XLOC_1002003	XLOC_1002003	NKLS02001040.1:5350-27561	0.0163194	bta-miR-2447	0.043793	XLOC_166029	XLOC_166029	0.0140672
TCONS_00603583	ENSBTAG00000015782-AS1	XLOC_526922	XLOC_526922	0.0268477	0.576349	bta-miR-11975	2.642	0.034277	0.99999	ENSBTAG00000012043	PADI3	0.0266643									TCONS_01185627	ENSBTAG00000039890	-	0.0495164	novel_195	0.038251	XLOC_731090	XLOC_731090	0.00206845	novel_circ_0007083	0.047087	bta-miR-7857-3p	0.024318	ENSBTAG00000002414	KCNJ10	0.00346739		TCONS_01145966	XLOC_1002003	XLOC_1002003	NKLS02001040.1:5350-27561	0.0163194	bta-miR-2447	0.043793	XLOC_830139	XLOC_830139	0.0431446
TCONS_00603583	ENSBTAG00000015782-AS1	XLOC_526922	XLOC_526922	0.0268477	0.576349	bta-miR-11975	2.642	0.034277	0.99999	ENSBTAG00000018248	MGLL	0.0295074									TCONS_01185627	ENSBTAG00000039890	-	0.0495164	novel_195	0.038251	ENSBTAG00000015984	CADM4	0.0115274	novel_circ_0007083	0.047087	bta-miR-7857-3p	0.024318	ENSBTAG00000006052	PLCD3	0.000373306		TCONS_01145966	XLOC_1002003	XLOC_1002003	NKLS02001040.1:5350-27561	0.0163194	bta-miR-2447	0.043793	XLOC_120930	XLOC_120930	0.00623472
TCONS_01147093	LINC12563	XLOC_1002734	XLOC_1002734	0.0429955	0.707114	bta-miR-11975	2.642	0.034277	0.99999	ENSBTAG00000006121	SBK2	0.0311711									TCONS_01185627	ENSBTAG00000039890	-	0.0495164	novel_195	0.038251	XLOC_1041941	XLOC_1041941	2.87951e-05	novel_circ_0007083	0.047087	bta-miR-7857-3p	0.024318	XLOC_629685	XLOC_629685	2.0073e-05		TCONS_00856568	XLOC_745564	XLOC_745564	4:55683465-55846297	1.65964e-06	bta-miR-2447	0.043793	XLOC_166029	XLOC_166029	0.0140672
TCONS_01147093	LINC12563	XLOC_1002734	XLOC_1002734	0.0429955	0.707114	bta-miR-11975	2.642	0.034277	0.99999	ENSBTAG00000012043	PADI3	0.0266643									TCONS_00714825	ENSBTAG00000022767	-	0.00600404	novel_195	0.038251	XLOC_794123	XLOC_794123	9.70814e-06	novel_circ_0007083	0.047087	bta-miR-7857-3p	0.024318	XLOC_794123	XLOC_794123	9.70814e-06		TCONS_00856568	XLOC_745564	XLOC_745564	4:55683465-55846297	1.65964e-06	bta-miR-2447	0.043793	XLOC_830139	XLOC_830139	0.0431446
TCONS_01147093	LINC12563	XLOC_1002734	XLOC_1002734	0.0429955	0.707114	bta-miR-11975	2.642	0.034277	0.99999	ENSBTAG00000018248	MGLL	0.0295074									TCONS_00714825	ENSBTAG00000022767	-	0.00600404	novel_195	0.038251	XLOC_1001314	XLOC_1001314	0.0371758	novel_circ_0005645	0.042426	bta-miR-7857-3p	0.024318	XLOC_189897	XLOC_189897	0.00395237		TCONS_00856568	XLOC_745564	XLOC_745564	4:55683465-55846297	1.65964e-06	bta-miR-2447	0.043793	XLOC_120930	XLOC_120930	0.00623472
TCONS_01152638	LINC14121	XLOC_1005853	XLOC_1005853	0.0260184	0.5703	bta-miR-11975	2.642	0.034277	0.99999	ENSBTAG00000006121	SBK2	0.0311711									TCONS_00714825	ENSBTAG00000022767	-	0.00600404	novel_195	0.038251	XLOC_731090	XLOC_731090	0.00206845	novel_circ_0005645	0.042426	bta-miR-7857-3p	0.024318	XLOC_1006227	XLOC_1006227	0.0360042		TCONS_00742618	XLOC_647084	XLOC_647084	29:12502823-12511163	0.0266747	bta-miR-2447	0.043793	XLOC_166029	XLOC_166029	0.0140672
TCONS_01152638	LINC14121	XLOC_1005853	XLOC_1005853	0.0260184	0.5703	bta-miR-11975	2.642	0.034277	0.99999	ENSBTAG00000012043	PADI3	0.0266643									TCONS_00714825	ENSBTAG00000022767	-	0.00600404	novel_195	0.038251	ENSBTAG00000015984	CADM4	0.0115274	novel_circ_0005645	0.042426	bta-miR-7857-3p	0.024318	ENSBTAG00000002414	KCNJ10	0.00346739		TCONS_00742618	XLOC_647084	XLOC_647084	29:12502823-12511163	0.0266747	bta-miR-2447	0.043793	XLOC_830139	XLOC_830139	0.0431446
TCONS_01152638	LINC14121	XLOC_1005853	XLOC_1005853	0.0260184	0.5703	bta-miR-11975	2.642	0.034277	0.99999	ENSBTAG00000018248	MGLL	0.0295074									TCONS_00714825	ENSBTAG00000022767	-	0.00600404	novel_195	0.038251	XLOC_1041941	XLOC_1041941	2.87951e-05	novel_circ_0005645	0.042426	bta-miR-7857-3p	0.024318	ENSBTAG00000006052	PLCD3	0.000373306		TCONS_00742618	XLOC_647084	XLOC_647084	29:12502823-12511163	0.0266747	bta-miR-2447	0.043793	XLOC_120930	XLOC_120930	0.00623472
TCONS_00194660	ENSBTAG00000008053-AS3	XLOC_173083	XLOC_173083	0.0153562	0.450854	bta-miR-11975	2.642	0.034277	0.99999	ENSBTAG00000006121	SBK2	0.0311711									TCONS_00903256	ENSBTAG00000053941	-	0.0338335	novel_195	0.038251	XLOC_794123	XLOC_794123	9.70814e-06	novel_circ_0005645	0.042426	bta-miR-7857-3p	0.024318	XLOC_629685	XLOC_629685	2.0073e-05		TCONS_01013656	ENSBTAG00000031135	CTXN3	7:26262210-26333832	0.0174441	bta-miR-2447	0.043793	XLOC_166029	XLOC_166029	0.0140672
TCONS_00194660	ENSBTAG00000008053-AS3	XLOC_173083	XLOC_173083	0.0153562	0.450854	bta-miR-11975	2.642	0.034277	0.99999	ENSBTAG00000012043	PADI3	0.0266643									TCONS_00903256	ENSBTAG00000053941	-	0.0338335	novel_195	0.038251	XLOC_1001314	XLOC_1001314	0.0371758	novel_circ_0005645	0.042426	bta-miR-7857-3p	0.024318	XLOC_794123	XLOC_794123	9.70814e-06		TCONS_01013656	ENSBTAG00000031135	CTXN3	7:26262210-26333832	0.0174441	bta-miR-2447	0.043793	XLOC_830139	XLOC_830139	0.0431446
TCONS_00194660	ENSBTAG00000008053-AS3	XLOC_173083	XLOC_173083	0.0153562	0.450854	bta-miR-11975	2.642	0.034277	0.99999	ENSBTAG00000018248	MGLL	0.0295074									TCONS_00903256	ENSBTAG00000053941	-	0.0338335	novel_195	0.038251	XLOC_731090	XLOC_731090	0.00206845	novel_circ_0011065	0.020233	bta-miR-7857-3p	0.024318	XLOC_189897	XLOC_189897	0.00395237		TCONS_01013656	ENSBTAG00000031135	CTXN3	7:26262210-26333832	0.0174441	bta-miR-2447	0.043793	XLOC_120930	XLOC_120930	0.00623472
TCONS_01167969	ENSBTAG00000049980-OT1	ENSBTAG00000049980	-	0.000246604	0.0465698	bta-miR-11975	2.642	0.034277	0.99999	ENSBTAG00000006121	SBK2	0.0311711									TCONS_00903256	ENSBTAG00000053941	-	0.0338335	novel_195	0.038251	ENSBTAG00000015984	CADM4	0.0115274	novel_circ_0011065	0.020233	bta-miR-7857-3p	0.024318	XLOC_1006227	XLOC_1006227	0.0360042		TCONS_00350259	ENSBTAG00000051176	-	16:45588243-45603266	0.00911093	bta-miR-2447	0.043793	XLOC_166029	XLOC_166029	0.0140672
TCONS_01167969	ENSBTAG00000049980-OT1	ENSBTAG00000049980	-	0.000246604	0.0465698	bta-miR-11975	2.642	0.034277	0.99999	ENSBTAG00000012043	PADI3	0.0266643									TCONS_00903256	ENSBTAG00000053941	-	0.0338335	novel_195	0.038251	XLOC_1041941	XLOC_1041941	2.87951e-05	novel_circ_0011065	0.020233	bta-miR-7857-3p	0.024318	ENSBTAG00000002414	KCNJ10	0.00346739		TCONS_00350259	ENSBTAG00000051176	-	16:45588243-45603266	0.00911093	bta-miR-2447	0.043793	XLOC_830139	XLOC_830139	0.0431446
TCONS_01167969	ENSBTAG00000049980-OT1	ENSBTAG00000049980	-	0.000246604	0.0465698	bta-miR-11975	2.642	0.034277	0.99999	ENSBTAG00000018248	MGLL	0.0295074									TCONS_01145811	XLOC_1001964	XLOC_1001964	0.0223782	novel_195	0.038251	XLOC_794123	XLOC_794123	9.70814e-06	novel_circ_0011065	0.020233	bta-miR-7857-3p	0.024318	ENSBTAG00000006052	PLCD3	0.000373306		TCONS_00350259	ENSBTAG00000051176	-	16:45588243-45603266	0.00911093	bta-miR-2447	0.043793	XLOC_120930	XLOC_120930	0.00623472
TCONS_01151977	LINC13846	XLOC_1005675	XLOC_1005675	2.30547e-11	1.20372e-07	bta-miR-11975	2.642	0.034277	0.99999	ENSBTAG00000006121	SBK2	0.0311711									TCONS_01145811	XLOC_1001964	XLOC_1001964	0.0223782	novel_195	0.038251	XLOC_1001314	XLOC_1001314	0.0371758	novel_circ_0011065	0.020233	bta-miR-7857-3p	0.024318	XLOC_629685	XLOC_629685	2.0073e-05		TCONS_00989497	ENSBTAG00000019814	PGBD2	7:42726724-42986555	0.010386	bta-miR-2447	0.043793	XLOC_166029	XLOC_166029	0.0140672
TCONS_01151977	LINC13846	XLOC_1005675	XLOC_1005675	2.30547e-11	1.20372e-07	bta-miR-11975	2.642	0.034277	0.99999	ENSBTAG00000012043	PADI3	0.0266643									TCONS_01145811	XLOC_1001964	XLOC_1001964	0.0223782	novel_195	0.038251	XLOC_731090	XLOC_731090	0.00206845	novel_circ_0011065	0.020233	bta-miR-7857-3p	0.024318	XLOC_794123	XLOC_794123	9.70814e-06		TCONS_00989497	ENSBTAG00000019814	PGBD2	7:42726724-42986555	0.010386	bta-miR-2447	0.043793	XLOC_830139	XLOC_830139	0.0431446
TCONS_01151977	LINC13846	XLOC_1005675	XLOC_1005675	2.30547e-11	1.20372e-07	bta-miR-11975	2.642	0.034277	0.99999	ENSBTAG00000018248	MGLL	0.0295074									TCONS_01145811	XLOC_1001964	XLOC_1001964	0.0223782	novel_195	0.038251	ENSBTAG00000015984	CADM4	0.0115274	novel_circ_0011651	0.00011212	bta-miR-7857-3p	0.024318	XLOC_189897	XLOC_189897	0.00395237		TCONS_00989497	ENSBTAG00000019814	PGBD2	7:42726724-42986555	0.010386	bta-miR-2447	0.043793	XLOC_120930	XLOC_120930	0.00623472
ENSBTAT00000081540	ENSBTAT00000081540	ENSBTAG00000055063	ENSBTAG00000055063	0.00328085	0.212352	bta-miR-11975	2.642	0.034277	0.99999	ENSBTAG00000006121	SBK2	0.0311711									TCONS_01145811	XLOC_1001964	XLOC_1001964	0.0223782	novel_195	0.038251	XLOC_1041941	XLOC_1041941	2.87951e-05	novel_circ_0011651	0.00011212	bta-miR-7857-3p	0.024318	XLOC_1006227	XLOC_1006227	0.0360042		TCONS_00846693	XLOC_736585	XLOC_736585	4:11618893-11661243	0.0329653	bta-miR-2447	0.043793	XLOC_166029	XLOC_166029	0.0140672
ENSBTAT00000081540	ENSBTAT00000081540	ENSBTAG00000055063	ENSBTAG00000055063	0.00328085	0.212352	bta-miR-11975	2.642	0.034277	0.99999	ENSBTAG00000012043	PADI3	0.0266643									TCONS_00623224	ENSBTAG00000054342	MIC1	0.0038654	novel_195	0.038251	XLOC_794123	XLOC_794123	9.70814e-06	novel_circ_0011651	0.00011212	bta-miR-7857-3p	0.024318	ENSBTAG00000002414	KCNJ10	0.00346739		TCONS_00846693	XLOC_736585	XLOC_736585	4:11618893-11661243	0.0329653	bta-miR-2447	0.043793	XLOC_830139	XLOC_830139	0.0431446
ENSBTAT00000081540	ENSBTAT00000081540	ENSBTAG00000055063	ENSBTAG00000055063	0.00328085	0.212352	bta-miR-11975	2.642	0.034277	0.99999	ENSBTAG00000018248	MGLL	0.0295074									TCONS_00623224	ENSBTAG00000054342	MIC1	0.0038654	novel_195	0.038251	XLOC_1001314	XLOC_1001314	0.0371758	novel_circ_0011651	0.00011212	bta-miR-7857-3p	0.024318	ENSBTAG00000006052	PLCD3	0.000373306		TCONS_00846693	XLOC_736585	XLOC_736585	4:11618893-11661243	0.0329653	bta-miR-2447	0.043793	XLOC_120930	XLOC_120930	0.00623472
TCONS_00844192	LINC7493	XLOC_734253	XLOC_734253	0.044638	0.718898	bta-miR-11975	2.642	0.034277	0.99999	ENSBTAG00000006121	SBK2	0.0311711									TCONS_00623224	ENSBTAG00000054342	MIC1	0.0038654	novel_195	0.038251	XLOC_731090	XLOC_731090	0.00206845	novel_circ_0011651	0.00011212	bta-miR-7857-3p	0.024318	XLOC_629685	XLOC_629685	2.0073e-05		TCONS_01145969	XLOC_1002003	XLOC_1002003	NKLS02001040.1:5350-27562	0.0348093	bta-miR-2447	0.043793	XLOC_166029	XLOC_166029	0.0140672
TCONS_00844192	LINC7493	XLOC_734253	XLOC_734253	0.044638	0.718898	bta-miR-11975	2.642	0.034277	0.99999	ENSBTAG00000012043	PADI3	0.0266643									TCONS_00623224	ENSBTAG00000054342	MIC1	0.0038654	novel_195	0.038251	ENSBTAG00000015984	CADM4	0.0115274	novel_circ_0011651	0.00011212	bta-miR-7857-3p	0.024318	XLOC_794123	XLOC_794123	9.70814e-06		TCONS_01145969	XLOC_1002003	XLOC_1002003	NKLS02001040.1:5350-27562	0.0348093	bta-miR-2447	0.043793	XLOC_830139	XLOC_830139	0.0431446
TCONS_00844192	LINC7493	XLOC_734253	XLOC_734253	0.044638	0.718898	bta-miR-11975	2.642	0.034277	0.99999	ENSBTAG00000018248	MGLL	0.0295074									TCONS_00623224	ENSBTAG00000054342	MIC1	0.0038654	novel_195	0.038251	XLOC_1041941	XLOC_1041941	2.87951e-05	novel_circ_0017220	0.0021144	bta-miR-7857-3p	0.024318	XLOC_189897	XLOC_189897	0.00395237		TCONS_01145969	XLOC_1002003	XLOC_1002003	NKLS02001040.1:5350-27562	0.0348093	bta-miR-2447	0.043793	XLOC_120930	XLOC_120930	0.00623472
TCONS_01142828	LINC11300	XLOC_1000380	XLOC_1000380	0.0346442	0.640613	bta-miR-11975	2.642	0.034277	0.99999	ENSBTAG00000006121	SBK2	0.0311711									TCONS_01145801	XLOC_1001964	XLOC_1001964	0.000760142	novel_195	0.038251	XLOC_794123	XLOC_794123	9.70814e-06	novel_circ_0017220	0.0021144	bta-miR-7857-3p	0.024318	XLOC_1006227	XLOC_1006227	0.0360042		TCONS_00571019	ENSBTAG00000048792	NRG4	21:31219053-31336886	0.0494665	bta-miR-2447	0.043793	XLOC_166029	XLOC_166029	0.0140672
TCONS_01142828	LINC11300	XLOC_1000380	XLOC_1000380	0.0346442	0.640613	bta-miR-11975	2.642	0.034277	0.99999	ENSBTAG00000012043	PADI3	0.0266643									TCONS_01145801	XLOC_1001964	XLOC_1001964	0.000760142	novel_195	0.038251	XLOC_1001314	XLOC_1001314	0.0371758	novel_circ_0017220	0.0021144	bta-miR-7857-3p	0.024318	ENSBTAG00000002414	KCNJ10	0.00346739		TCONS_00571019	ENSBTAG00000048792	NRG4	21:31219053-31336886	0.0494665	bta-miR-2447	0.043793	XLOC_830139	XLOC_830139	0.0431446
TCONS_01142828	LINC11300	XLOC_1000380	XLOC_1000380	0.0346442	0.640613	bta-miR-11975	2.642	0.034277	0.99999	ENSBTAG00000018248	MGLL	0.0295074									TCONS_01145801	XLOC_1001964	XLOC_1001964	0.000760142	novel_195	0.038251	XLOC_731090	XLOC_731090	0.00206845	novel_circ_0017220	0.0021144	bta-miR-7857-3p	0.024318	ENSBTAG00000006052	PLCD3	0.000373306		TCONS_00571019	ENSBTAG00000048792	NRG4	21:31219053-31336886	0.0494665	bta-miR-2447	0.043793	XLOC_120930	XLOC_120930	0.00623472
TCONS_01155214	LINC14889	XLOC_1007431	XLOC_1007431	0.0188441	0.494911	bta-miR-11975	2.642	0.034277	0.99999	ENSBTAG00000006121	SBK2	0.0311711									TCONS_01145801	XLOC_1001964	XLOC_1001964	0.000760142	novel_195	0.038251	ENSBTAG00000015984	CADM4	0.0115274	novel_circ_0017220	0.0021144	bta-miR-7857-3p	0.024318	XLOC_629685	XLOC_629685	2.0073e-05		TCONS_00797142	ENSBTAG00000051270	-	3:18827702-18893424	0.00273162	bta-miR-2447	0.043793	XLOC_166029	XLOC_166029	0.0140672
TCONS_01155214	LINC14889	XLOC_1007431	XLOC_1007431	0.0188441	0.494911	bta-miR-11975	2.642	0.034277	0.99999	ENSBTAG00000012043	PADI3	0.0266643									TCONS_01145801	XLOC_1001964	XLOC_1001964	0.000760142	novel_195	0.038251	XLOC_1041941	XLOC_1041941	2.87951e-05	novel_circ_0017220	0.0021144	bta-miR-7857-3p	0.024318	XLOC_794123	XLOC_794123	9.70814e-06		TCONS_00797142	ENSBTAG00000051270	-	3:18827702-18893424	0.00273162	bta-miR-2447	0.043793	XLOC_830139	XLOC_830139	0.0431446
TCONS_01155214	LINC14889	XLOC_1007431	XLOC_1007431	0.0188441	0.494911	bta-miR-11975	2.642	0.034277	0.99999	ENSBTAG00000018248	MGLL	0.0295074									TCONS_01090805	XLOC_953971	XLOC_953971	0.0456605	novel_195	0.038251	XLOC_794123	XLOC_794123	9.70814e-06	novel_circ_0019177	0.048502	bta-miR-7857-3p	0.024318	XLOC_189897	XLOC_189897	0.00395237		TCONS_00797142	ENSBTAG00000051270	-	3:18827702-18893424	0.00273162	bta-miR-2447	0.043793	XLOC_120930	XLOC_120930	0.00623472
TCONS_01152300	LINC13991	XLOC_1005790	XLOC_1005790	0.0230267	0.542372	bta-miR-11975	2.642	0.034277	0.99999	ENSBTAG00000006121	SBK2	0.0311711									TCONS_01090805	XLOC_953971	XLOC_953971	0.0456605	novel_195	0.038251	XLOC_1001314	XLOC_1001314	0.0371758	novel_circ_0019177	0.048502	bta-miR-7857-3p	0.024318	XLOC_1006227	XLOC_1006227	0.0360042		TCONS_01206325	XLOC_1053900	XLOC_1053900	X:134743144-134784127	0.0170342	bta-miR-2447	0.043793	XLOC_166029	XLOC_166029	0.0140672
TCONS_01152300	LINC13991	XLOC_1005790	XLOC_1005790	0.0230267	0.542372	bta-miR-11975	2.642	0.034277	0.99999	ENSBTAG00000012043	PADI3	0.0266643									TCONS_01090805	XLOC_953971	XLOC_953971	0.0456605	novel_195	0.038251	XLOC_731090	XLOC_731090	0.00206845	novel_circ_0019177	0.048502	bta-miR-7857-3p	0.024318	ENSBTAG00000002414	KCNJ10	0.00346739		TCONS_01206325	XLOC_1053900	XLOC_1053900	X:134743144-134784127	0.0170342	bta-miR-2447	0.043793	XLOC_830139	XLOC_830139	0.0431446
TCONS_01152300	LINC13991	XLOC_1005790	XLOC_1005790	0.0230267	0.542372	bta-miR-11975	2.642	0.034277	0.99999	ENSBTAG00000018248	MGLL	0.0295074									TCONS_01090805	XLOC_953971	XLOC_953971	0.0456605	novel_195	0.038251	ENSBTAG00000015984	CADM4	0.0115274	novel_circ_0019177	0.048502	bta-miR-7857-3p	0.024318	ENSBTAG00000006052	PLCD3	0.000373306		TCONS_01206325	XLOC_1053900	XLOC_1053900	X:134743144-134784127	0.0170342	bta-miR-2447	0.043793	XLOC_120930	XLOC_120930	0.00623472
TCONS_01145968	LINC12334	XLOC_1002003	XLOC_1002003	0.00411099	0.236215	bta-miR-11975	2.642	0.034277	0.99999	ENSBTAG00000006121	SBK2	0.0311711									TCONS_01090805	XLOC_953971	XLOC_953971	0.0456605	novel_195	0.038251	XLOC_1041941	XLOC_1041941	2.87951e-05	novel_circ_0019177	0.048502	bta-miR-7857-3p	0.024318	XLOC_629685	XLOC_629685	2.0073e-05		TCONS_00385176	XLOC_341556	XLOC_341556	17:44044027-44045487	0.0298228	bta-miR-2447	0.043793	XLOC_166029	XLOC_166029	0.0140672
TCONS_01145968	LINC12334	XLOC_1002003	XLOC_1002003	0.00411099	0.236215	bta-miR-11975	2.642	0.034277	0.99999	ENSBTAG00000012043	PADI3	0.0266643									TCONS_00924306	XLOC_804363	XLOC_804363	0.019678	novel_195	0.038251	XLOC_794123	XLOC_794123	9.70814e-06	novel_circ_0019177	0.048502	bta-miR-7857-3p	0.024318	XLOC_794123	XLOC_794123	9.70814e-06		TCONS_00385176	XLOC_341556	XLOC_341556	17:44044027-44045487	0.0298228	bta-miR-2447	0.043793	XLOC_830139	XLOC_830139	0.0431446
TCONS_01145968	LINC12334	XLOC_1002003	XLOC_1002003	0.00411099	0.236215	bta-miR-11975	2.642	0.034277	0.99999	ENSBTAG00000018248	MGLL	0.0295074									TCONS_00924306	XLOC_804363	XLOC_804363	0.019678	novel_195	0.038251	XLOC_1001314	XLOC_1001314	0.0371758	novel_circ_0004758	0.018732	bta-miR-7857-3p	0.024318	XLOC_189897	XLOC_189897	0.00395237		TCONS_00385176	XLOC_341556	XLOC_341556	17:44044027-44045487	0.0298228	bta-miR-2447	0.043793	XLOC_120930	XLOC_120930	0.00623472
TCONS_00563247	MARK3-OT2	ENSBTAG00000013410	MARK3	0.013878	0.432505	bta-miR-11975	2.642	0.034277	0.99999	ENSBTAG00000006121	SBK2	0.0311711									TCONS_00924306	XLOC_804363	XLOC_804363	0.019678	novel_195	0.038251	XLOC_731090	XLOC_731090	0.00206845	novel_circ_0004758	0.018732	bta-miR-7857-3p	0.024318	XLOC_1006227	XLOC_1006227	0.0360042		TCONS_01145657	XLOC_1001937	XLOC_1001937	NKLS02001014.1:4410-12302	0.0147708	bta-miR-2447	0.043793	XLOC_166029	XLOC_166029	0.0140672
TCONS_00563247	MARK3-OT2	ENSBTAG00000013410	MARK3	0.013878	0.432505	bta-miR-11975	2.642	0.034277	0.99999	ENSBTAG00000012043	PADI3	0.0266643									TCONS_00924306	XLOC_804363	XLOC_804363	0.019678	novel_195	0.038251	ENSBTAG00000015984	CADM4	0.0115274	novel_circ_0004758	0.018732	bta-miR-7857-3p	0.024318	ENSBTAG00000002414	KCNJ10	0.00346739		TCONS_01145657	XLOC_1001937	XLOC_1001937	NKLS02001014.1:4410-12302	0.0147708	bta-miR-2447	0.043793	XLOC_830139	XLOC_830139	0.0431446
TCONS_00563247	MARK3-OT2	ENSBTAG00000013410	MARK3	0.013878	0.432505	bta-miR-11975	2.642	0.034277	0.99999	ENSBTAG00000018248	MGLL	0.0295074									TCONS_00924306	XLOC_804363	XLOC_804363	0.019678	novel_195	0.038251	XLOC_1041941	XLOC_1041941	2.87951e-05	novel_circ_0004758	0.018732	bta-miR-7857-3p	0.024318	ENSBTAG00000006052	PLCD3	0.000373306		TCONS_01145657	XLOC_1001937	XLOC_1001937	NKLS02001014.1:4410-12302	0.0147708	bta-miR-2447	0.043793	XLOC_120930	XLOC_120930	0.00623472
TCONS_00833988	ENSBTAG00000018064-AS1	XLOC_725529	XLOC_725529	0.0277476	0.583879	bta-miR-11975	2.642	0.034277	0.99999	ENSBTAG00000006121	SBK2	0.0311711									TCONS_00112122	XLOC_100443	XLOC_100443	0.0209604	novel_195	0.038251	XLOC_794123	XLOC_794123	9.70814e-06	novel_circ_0004758	0.018732	bta-miR-7857-3p	0.024318	XLOC_629685	XLOC_629685	2.0073e-05		TCONS_00751864	XLOC_654716	XLOC_654716	29:14080-22136	0.0383313	bta-miR-2447	0.043793	XLOC_166029	XLOC_166029	0.0140672
TCONS_00833988	ENSBTAG00000018064-AS1	XLOC_725529	XLOC_725529	0.0277476	0.583879	bta-miR-11975	2.642	0.034277	0.99999	ENSBTAG00000012043	PADI3	0.0266643									TCONS_00112122	XLOC_100443	XLOC_100443	0.0209604	novel_195	0.038251	XLOC_1001314	XLOC_1001314	0.0371758	novel_circ_0004758	0.018732	bta-miR-7857-3p	0.024318	XLOC_794123	XLOC_794123	9.70814e-06		TCONS_00751864	XLOC_654716	XLOC_654716	29:14080-22136	0.0383313	bta-miR-2447	0.043793	XLOC_830139	XLOC_830139	0.0431446
TCONS_00833988	ENSBTAG00000018064-AS1	XLOC_725529	XLOC_725529	0.0277476	0.583879	bta-miR-11975	2.642	0.034277	0.99999	ENSBTAG00000018248	MGLL	0.0295074									TCONS_00112122	XLOC_100443	XLOC_100443	0.0209604	novel_195	0.038251	XLOC_731090	XLOC_731090	0.00206845	novel_circ_0011947	0.00072133	bta-miR-7857-3p	0.024318	XLOC_189897	XLOC_189897	0.00395237		TCONS_00751864	XLOC_654716	XLOC_654716	29:14080-22136	0.0383313	bta-miR-2447	0.043793	XLOC_120930	XLOC_120930	0.00623472
TCONS_00013181	ENSBTAG00000049729-OT4	ENSBTAG00000049729	-	0.00417375	0.237747	bta-miR-11975	2.642	0.034277	0.99999	ENSBTAG00000006121	SBK2	0.0311711									TCONS_00112122	XLOC_100443	XLOC_100443	0.0209604	novel_195	0.038251	ENSBTAG00000015984	CADM4	0.0115274	novel_circ_0011947	0.00072133	bta-miR-7857-3p	0.024318	XLOC_1006227	XLOC_1006227	0.0360042		TCONS_00981973	XLOC_856783	XLOC_856783	7:12399505-12427208	0.0254246	bta-miR-2447	0.043793	XLOC_166029	XLOC_166029	0.0140672
TCONS_00013181	ENSBTAG00000049729-OT4	ENSBTAG00000049729	-	0.00417375	0.237747	bta-miR-11975	2.642	0.034277	0.99999	ENSBTAG00000012043	PADI3	0.0266643									TCONS_00112122	XLOC_100443	XLOC_100443	0.0209604	novel_195	0.038251	XLOC_1041941	XLOC_1041941	2.87951e-05	novel_circ_0011947	0.00072133	bta-miR-7857-3p	0.024318	ENSBTAG00000002414	KCNJ10	0.00346739		TCONS_00981973	XLOC_856783	XLOC_856783	7:12399505-12427208	0.0254246	bta-miR-2447	0.043793	XLOC_830139	XLOC_830139	0.0431446
TCONS_00013181	ENSBTAG00000049729-OT4	ENSBTAG00000049729	-	0.00417375	0.237747	bta-miR-11975	2.642	0.034277	0.99999	ENSBTAG00000018248	MGLL	0.0295074									TCONS_01153366	ENSBTAG00000052869	-	8.19257e-10	novel_195	0.038251	XLOC_794123	XLOC_794123	9.70814e-06	novel_circ_0011947	0.00072133	bta-miR-7857-3p	0.024318	ENSBTAG00000006052	PLCD3	0.000373306		TCONS_00981973	XLOC_856783	XLOC_856783	7:12399505-12427208	0.0254246	bta-miR-2447	0.043793	XLOC_120930	XLOC_120930	0.00623472
TCONS_01152316	LINC14004	XLOC_1005790	XLOC_1005790	0.0366753	0.658338	bta-miR-11975	2.642	0.034277	0.99999	ENSBTAG00000006121	SBK2	0.0311711									TCONS_01153366	ENSBTAG00000052869	-	8.19257e-10	novel_195	0.038251	XLOC_1001314	XLOC_1001314	0.0371758	novel_circ_0011947	0.00072133	bta-miR-7857-3p	0.024318	XLOC_629685	XLOC_629685	2.0073e-05		TCONS_00681860	XLOC_592971	XLOC_592971	26:20538767-20620687	2.66992e-05	bta-miR-2447	0.043793	XLOC_166029	XLOC_166029	0.0140672
TCONS_01152316	LINC14004	XLOC_1005790	XLOC_1005790	0.0366753	0.658338	bta-miR-11975	2.642	0.034277	0.99999	ENSBTAG00000012043	PADI3	0.0266643									TCONS_01153366	ENSBTAG00000052869	-	8.19257e-10	novel_195	0.038251	XLOC_731090	XLOC_731090	0.00206845	novel_circ_0011947	0.00072133	bta-miR-7857-3p	0.024318	XLOC_794123	XLOC_794123	9.70814e-06		TCONS_00681860	XLOC_592971	XLOC_592971	26:20538767-20620687	2.66992e-05	bta-miR-2447	0.043793	XLOC_830139	XLOC_830139	0.0431446
TCONS_01152316	LINC14004	XLOC_1005790	XLOC_1005790	0.0366753	0.658338	bta-miR-11975	2.642	0.034277	0.99999	ENSBTAG00000018248	MGLL	0.0295074									TCONS_01153366	ENSBTAG00000052869	-	8.19257e-10	novel_195	0.038251	ENSBTAG00000015984	CADM4	0.0115274	novel_circ_0015818	0.014571	bta-miR-7857-3p	0.024318	XLOC_189897	XLOC_189897	0.00395237		TCONS_00681860	XLOC_592971	XLOC_592971	26:20538767-20620687	2.66992e-05	bta-miR-2447	0.043793	XLOC_120930	XLOC_120930	0.00623472
TCONS_01152265	LINC13965	XLOC_1005790	XLOC_1005790	0.0103398	0.372434	bta-miR-11975	2.642	0.034277	0.99999	ENSBTAG00000006121	SBK2	0.0311711									TCONS_01153366	ENSBTAG00000052869	-	8.19257e-10	novel_195	0.038251	XLOC_1041941	XLOC_1041941	2.87951e-05	novel_circ_0015818	0.014571	bta-miR-7857-3p	0.024318	XLOC_1006227	XLOC_1006227	0.0360042		TCONS_00686053	ENSBTAG00000032106	PLPP4	26:40592017-40653475	0.0448157	bta-miR-2447	0.043793	XLOC_166029	XLOC_166029	0.0140672
TCONS_01152265	LINC13965	XLOC_1005790	XLOC_1005790	0.0103398	0.372434	bta-miR-11975	2.642	0.034277	0.99999	ENSBTAG00000012043	PADI3	0.0266643									TCONS_01152278	XLOC_1005790	XLOC_1005790	0.00136718	novel_195	0.038251	XLOC_794123	XLOC_794123	9.70814e-06	novel_circ_0015818	0.014571	bta-miR-7857-3p	0.024318	ENSBTAG00000002414	KCNJ10	0.00346739		TCONS_00686053	ENSBTAG00000032106	PLPP4	26:40592017-40653475	0.0448157	bta-miR-2447	0.043793	XLOC_830139	XLOC_830139	0.0431446
TCONS_01152265	LINC13965	XLOC_1005790	XLOC_1005790	0.0103398	0.372434	bta-miR-11975	2.642	0.034277	0.99999	ENSBTAG00000018248	MGLL	0.0295074									TCONS_01152278	XLOC_1005790	XLOC_1005790	0.00136718	novel_195	0.038251	XLOC_1001314	XLOC_1001314	0.0371758	novel_circ_0015818	0.014571	bta-miR-7857-3p	0.024318	ENSBTAG00000006052	PLCD3	0.000373306		TCONS_00686053	ENSBTAG00000032106	PLPP4	26:40592017-40653475	0.0448157	bta-miR-2447	0.043793	XLOC_120930	XLOC_120930	0.00623472
TCONS_00100417	ITGA11-OT1	ENSBTAG00000008380	ITGA11	0.039895	0.683539	bta-miR-11975	2.642	0.034277	0.99999	ENSBTAG00000006121	SBK2	0.0311711									TCONS_01152278	XLOC_1005790	XLOC_1005790	0.00136718	novel_195	0.038251	XLOC_731090	XLOC_731090	0.00206845	novel_circ_0015818	0.014571	bta-miR-7857-3p	0.024318	XLOC_629685	XLOC_629685	2.0073e-05		TCONS_00739693	XLOC_644342	XLOC_644342	29:1564427-1570646	0.0411006	bta-miR-2447	0.043793	XLOC_166029	XLOC_166029	0.0140672
TCONS_00100417	ITGA11-OT1	ENSBTAG00000008380	ITGA11	0.039895	0.683539	bta-miR-11975	2.642	0.034277	0.99999	ENSBTAG00000012043	PADI3	0.0266643									TCONS_01152278	XLOC_1005790	XLOC_1005790	0.00136718	novel_195	0.038251	ENSBTAG00000015984	CADM4	0.0115274	novel_circ_0015818	0.014571	bta-miR-7857-3p	0.024318	XLOC_794123	XLOC_794123	9.70814e-06		TCONS_00739693	XLOC_644342	XLOC_644342	29:1564427-1570646	0.0411006	bta-miR-2447	0.043793	XLOC_830139	XLOC_830139	0.0431446
TCONS_00100417	ITGA11-OT1	ENSBTAG00000008380	ITGA11	0.039895	0.683539	bta-miR-11975	2.642	0.034277	0.99999	ENSBTAG00000018248	MGLL	0.0295074									TCONS_01152278	XLOC_1005790	XLOC_1005790	0.00136718	novel_195	0.038251	XLOC_1041941	XLOC_1041941	2.87951e-05	novel_circ_0002413	0.00091316	bta-miR-7857-3p	0.024318	XLOC_189897	XLOC_189897	0.00395237		TCONS_00739693	XLOC_644342	XLOC_644342	29:1564427-1570646	0.0411006	bta-miR-2447	0.043793	XLOC_120930	XLOC_120930	0.00623472
TCONS_01147752	LINC12656	XLOC_1003205	XLOC_1003205	0.0036689	0.223435	bta-miR-11975	2.642	0.034277	0.99999	ENSBTAG00000006121	SBK2	0.0311711									TCONS_01153771	ENSBTAG00000051588	-	0.0295479	novel_195	0.038251	XLOC_794123	XLOC_794123	9.70814e-06	novel_circ_0002413	0.00091316	bta-miR-7857-3p	0.024318	XLOC_1006227	XLOC_1006227	0.0360042		TCONS_01102583	ENSBTAG00000049831	-	9:60958199-60971435	0.03432	bta-miR-2447	0.043793	XLOC_166029	XLOC_166029	0.0140672
TCONS_01147752	LINC12656	XLOC_1003205	XLOC_1003205	0.0036689	0.223435	bta-miR-11975	2.642	0.034277	0.99999	ENSBTAG00000012043	PADI3	0.0266643									TCONS_01153771	ENSBTAG00000051588	-	0.0295479	novel_195	0.038251	XLOC_1001314	XLOC_1001314	0.0371758	novel_circ_0002413	0.00091316	bta-miR-7857-3p	0.024318	ENSBTAG00000002414	KCNJ10	0.00346739		TCONS_01102583	ENSBTAG00000049831	-	9:60958199-60971435	0.03432	bta-miR-2447	0.043793	XLOC_830139	XLOC_830139	0.0431446
TCONS_01147752	LINC12656	XLOC_1003205	XLOC_1003205	0.0036689	0.223435	bta-miR-11975	2.642	0.034277	0.99999	ENSBTAG00000018248	MGLL	0.0295074									TCONS_01153771	ENSBTAG00000051588	-	0.0295479	novel_195	0.038251	XLOC_731090	XLOC_731090	0.00206845	novel_circ_0002413	0.00091316	bta-miR-7857-3p	0.024318	ENSBTAG00000006052	PLCD3	0.000373306		TCONS_01102583	ENSBTAG00000049831	-	9:60958199-60971435	0.03432	bta-miR-2447	0.043793	XLOC_120930	XLOC_120930	0.00623472
TCONS_00700354	LINC6241	XLOC_608760	XLOC_608760	0.000287998	0.0506856	bta-miR-11975	2.642	0.034277	0.99999	ENSBTAG00000006121	SBK2	0.0311711									TCONS_01153771	ENSBTAG00000051588	-	0.0295479	novel_195	0.038251	ENSBTAG00000015984	CADM4	0.0115274	novel_circ_0002413	0.00091316	bta-miR-7857-3p	0.024318	XLOC_629685	XLOC_629685	2.0073e-05		TCONS_00797905	ENSBTAG00000008370	-	3:21451289-21459657	0.0363418	bta-miR-2447	0.043793	XLOC_166029	XLOC_166029	0.0140672
TCONS_00700354	LINC6241	XLOC_608760	XLOC_608760	0.000287998	0.0506856	bta-miR-11975	2.642	0.034277	0.99999	ENSBTAG00000012043	PADI3	0.0266643									TCONS_01153771	ENSBTAG00000051588	-	0.0295479	novel_195	0.038251	XLOC_1041941	XLOC_1041941	2.87951e-05	novel_circ_0002413	0.00091316	bta-miR-7857-3p	0.024318	XLOC_794123	XLOC_794123	9.70814e-06		TCONS_00797905	ENSBTAG00000008370	-	3:21451289-21459657	0.0363418	bta-miR-2447	0.043793	XLOC_830139	XLOC_830139	0.0431446
TCONS_00700354	LINC6241	XLOC_608760	XLOC_608760	0.000287998	0.0506856	bta-miR-11975	2.642	0.034277	0.99999	ENSBTAG00000018248	MGLL	0.0295074									TCONS_00800081	XLOC_695311	XLOC_695311	0.00838771	novel_195	0.038251	XLOC_794123	XLOC_794123	9.70814e-06	novel_circ_0014585	0.019865	bta-miR-7857-3p	0.024318	XLOC_189897	XLOC_189897	0.00395237		TCONS_00797905	ENSBTAG00000008370	-	3:21451289-21459657	0.0363418	bta-miR-2447	0.043793	XLOC_120930	XLOC_120930	0.00623472
TCONS_01154073	LINC14633	XLOC_1006651	XLOC_1006651	0.0457059	0.724918	bta-miR-11975	2.642	0.034277	0.99999	ENSBTAG00000006121	SBK2	0.0311711									TCONS_00800081	XLOC_695311	XLOC_695311	0.00838771	novel_195	0.038251	XLOC_1001314	XLOC_1001314	0.0371758	novel_circ_0014585	0.019865	bta-miR-7857-3p	0.024318	XLOC_1006227	XLOC_1006227	0.0360042		TCONS_00707931	ENSBTAG00000004830	ADAM18	27:34830922-34883443	0.0263929	bta-miR-2447	0.043793	XLOC_166029	XLOC_166029	0.0140672
TCONS_01154073	LINC14633	XLOC_1006651	XLOC_1006651	0.0457059	0.724918	bta-miR-11975	2.642	0.034277	0.99999	ENSBTAG00000012043	PADI3	0.0266643									TCONS_00800081	XLOC_695311	XLOC_695311	0.00838771	novel_195	0.038251	XLOC_731090	XLOC_731090	0.00206845	novel_circ_0014585	0.019865	bta-miR-7857-3p	0.024318	ENSBTAG00000002414	KCNJ10	0.00346739		TCONS_00707931	ENSBTAG00000004830	ADAM18	27:34830922-34883443	0.0263929	bta-miR-2447	0.043793	XLOC_830139	XLOC_830139	0.0431446
TCONS_01154073	LINC14633	XLOC_1006651	XLOC_1006651	0.0457059	0.724918	bta-miR-11975	2.642	0.034277	0.99999	ENSBTAG00000018248	MGLL	0.0295074									TCONS_00800081	XLOC_695311	XLOC_695311	0.00838771	novel_195	0.038251	ENSBTAG00000015984	CADM4	0.0115274	novel_circ_0014585	0.019865	bta-miR-7857-3p	0.024318	ENSBTAG00000006052	PLCD3	0.000373306		TCONS_00707931	ENSBTAG00000004830	ADAM18	27:34830922-34883443	0.0263929	bta-miR-2447	0.043793	XLOC_120930	XLOC_120930	0.00623472
TCONS_01144184	LINC11815	XLOC_1001023	XLOC_1001023	0.019245	0.499403	bta-miR-11975	2.642	0.034277	0.99999	ENSBTAG00000006121	SBK2	0.0311711									TCONS_00800081	XLOC_695311	XLOC_695311	0.00838771	novel_195	0.038251	XLOC_1041941	XLOC_1041941	2.87951e-05	novel_circ_0014585	0.019865	bta-miR-7857-3p	0.024318	XLOC_629685	XLOC_629685	2.0073e-05		TCONS_00663556	XLOC_578367	XLOC_578367	25:27000711-27002796	0.0410695	bta-miR-2447	0.043793	XLOC_166029	XLOC_166029	0.0140672
TCONS_01144184	LINC11815	XLOC_1001023	XLOC_1001023	0.019245	0.499403	bta-miR-11975	2.642	0.034277	0.99999	ENSBTAG00000012043	PADI3	0.0266643									TCONS_00239621	ENSBTAG00000014917	GTPBP4	0.0197541	novel_195	0.038251	XLOC_794123	XLOC_794123	9.70814e-06	novel_circ_0014585	0.019865	bta-miR-7857-3p	0.024318	XLOC_794123	XLOC_794123	9.70814e-06		TCONS_00663556	XLOC_578367	XLOC_578367	25:27000711-27002796	0.0410695	bta-miR-2447	0.043793	XLOC_830139	XLOC_830139	0.0431446
TCONS_01144184	LINC11815	XLOC_1001023	XLOC_1001023	0.019245	0.499403	bta-miR-11975	2.642	0.034277	0.99999	ENSBTAG00000018248	MGLL	0.0295074									TCONS_00239621	ENSBTAG00000014917	GTPBP4	0.0197541	novel_195	0.038251	XLOC_1001314	XLOC_1001314	0.0371758	novel_circ_0017332	0.031828	bta-miR-7857-3p	0.024318	XLOC_189897	XLOC_189897	0.00395237		TCONS_00663556	XLOC_578367	XLOC_578367	25:27000711-27002796	0.0410695	bta-miR-2447	0.043793	XLOC_120930	XLOC_120930	0.00623472
TCONS_00665488	ENSBTAG00000044083-AS1	XLOC_580065	XLOC_580065	0.0304369	0.603774	bta-miR-11975	2.642	0.034277	0.99999	ENSBTAG00000006121	SBK2	0.0311711									TCONS_00239621	ENSBTAG00000014917	GTPBP4	0.0197541	novel_195	0.038251	XLOC_731090	XLOC_731090	0.00206845	novel_circ_0017332	0.031828	bta-miR-7857-3p	0.024318	XLOC_1006227	XLOC_1006227	0.0360042		TCONS_00920295	ENSBTAG00000046324	-	5:100490462-100623635	0.0484511	bta-miR-2447	0.043793	XLOC_166029	XLOC_166029	0.0140672
TCONS_00665488	ENSBTAG00000044083-AS1	XLOC_580065	XLOC_580065	0.0304369	0.603774	bta-miR-11975	2.642	0.034277	0.99999	ENSBTAG00000012043	PADI3	0.0266643									TCONS_00239621	ENSBTAG00000014917	GTPBP4	0.0197541	novel_195	0.038251	ENSBTAG00000015984	CADM4	0.0115274	novel_circ_0017332	0.031828	bta-miR-7857-3p	0.024318	ENSBTAG00000002414	KCNJ10	0.00346739		TCONS_00920295	ENSBTAG00000046324	-	5:100490462-100623635	0.0484511	bta-miR-2447	0.043793	XLOC_830139	XLOC_830139	0.0431446
TCONS_00665488	ENSBTAG00000044083-AS1	XLOC_580065	XLOC_580065	0.0304369	0.603774	bta-miR-11975	2.642	0.034277	0.99999	ENSBTAG00000018248	MGLL	0.0295074									TCONS_00239621	ENSBTAG00000014917	GTPBP4	0.0197541	novel_195	0.038251	XLOC_1041941	XLOC_1041941	2.87951e-05	novel_circ_0017332	0.031828	bta-miR-7857-3p	0.024318	ENSBTAG00000006052	PLCD3	0.000373306		TCONS_00920295	ENSBTAG00000046324	-	5:100490462-100623635	0.0484511	bta-miR-2447	0.043793	XLOC_120930	XLOC_120930	0.00623472
TCONS_00583580	LINC5041	XLOC_510198	XLOC_510198	0.0479375	0.739009	bta-miR-11975	2.642	0.034277	0.99999	ENSBTAG00000006121	SBK2	0.0311711									TCONS_00227861	ENSBTAG00000051252	-	0.0215052	novel_195	0.038251	XLOC_794123	XLOC_794123	9.70814e-06	novel_circ_0017332	0.031828	bta-miR-7857-3p	0.024318	XLOC_629685	XLOC_629685	2.0073e-05		TCONS_00365480	XLOC_324436	XLOC_324436	17:29514380-29584675	0.0114424	bta-miR-2447	0.043793	XLOC_166029	XLOC_166029	0.0140672
TCONS_00583580	LINC5041	XLOC_510198	XLOC_510198	0.0479375	0.739009	bta-miR-11975	2.642	0.034277	0.99999	ENSBTAG00000012043	PADI3	0.0266643									TCONS_00227861	ENSBTAG00000051252	-	0.0215052	novel_195	0.038251	XLOC_1001314	XLOC_1001314	0.0371758	novel_circ_0017332	0.031828	bta-miR-7857-3p	0.024318	XLOC_794123	XLOC_794123	9.70814e-06		TCONS_00365480	XLOC_324436	XLOC_324436	17:29514380-29584675	0.0114424	bta-miR-2447	0.043793	XLOC_830139	XLOC_830139	0.0431446
TCONS_00583580	LINC5041	XLOC_510198	XLOC_510198	0.0479375	0.739009	bta-miR-11975	2.642	0.034277	0.99999	ENSBTAG00000018248	MGLL	0.0295074									TCONS_00227861	ENSBTAG00000051252	-	0.0215052	novel_195	0.038251	XLOC_731090	XLOC_731090	0.00206845	novel_circ_0002263	0.038023	bta-miR-7857-3p	0.024318	XLOC_189897	XLOC_189897	0.00395237		TCONS_00365480	XLOC_324436	XLOC_324436	17:29514380-29584675	0.0114424	bta-miR-2447	0.043793	XLOC_120930	XLOC_120930	0.00623472
TCONS_00166084	ENSBTAG00000048537-OT2	ENSBTAG00000048537	-	0.0111496	0.387747	bta-miR-11975	2.642	0.034277	0.99999	ENSBTAG00000006121	SBK2	0.0311711									TCONS_00227861	ENSBTAG00000051252	-	0.0215052	novel_195	0.038251	ENSBTAG00000015984	CADM4	0.0115274	novel_circ_0002263	0.038023	bta-miR-7857-3p	0.024318	XLOC_1006227	XLOC_1006227	0.0360042		TCONS_00217852	XLOC_194402	XLOC_194402	13:34825831-34826972	0.0474405	bta-miR-2447	0.043793	XLOC_166029	XLOC_166029	0.0140672
TCONS_00166084	ENSBTAG00000048537-OT2	ENSBTAG00000048537	-	0.0111496	0.387747	bta-miR-11975	2.642	0.034277	0.99999	ENSBTAG00000012043	PADI3	0.0266643									TCONS_00227861	ENSBTAG00000051252	-	0.0215052	novel_195	0.038251	XLOC_1041941	XLOC_1041941	2.87951e-05	novel_circ_0002263	0.038023	bta-miR-7857-3p	0.024318	ENSBTAG00000002414	KCNJ10	0.00346739		TCONS_00217852	XLOC_194402	XLOC_194402	13:34825831-34826972	0.0474405	bta-miR-2447	0.043793	XLOC_830139	XLOC_830139	0.0431446
TCONS_00166084	ENSBTAG00000048537-OT2	ENSBTAG00000048537	-	0.0111496	0.387747	bta-miR-11975	2.642	0.034277	0.99999	ENSBTAG00000018248	MGLL	0.0295074									TCONS_00292654	XLOC_260553	XLOC_260553	0.00581031	novel_195	0.038251	XLOC_794123	XLOC_794123	9.70814e-06	novel_circ_0002263	0.038023	bta-miR-7857-3p	0.024318	ENSBTAG00000006052	PLCD3	0.000373306		TCONS_00217852	XLOC_194402	XLOC_194402	13:34825831-34826972	0.0474405	bta-miR-2447	0.043793	XLOC_120930	XLOC_120930	0.00623472
TCONS_01139640	LINC10452	XLOC_998562	XLOC_998562	0.0360122	0.652193	bta-miR-11975	2.642	0.034277	0.99999	ENSBTAG00000006121	SBK2	0.0311711									TCONS_00292654	XLOC_260553	XLOC_260553	0.00581031	novel_195	0.038251	XLOC_1001314	XLOC_1001314	0.0371758	novel_circ_0002263	0.038023	bta-miR-7857-3p	0.024318	XLOC_629685	XLOC_629685	2.0073e-05		TCONS_00305869	ENSBTAG00000050505	-	15:5477520-5529412	0.0337392	bta-miR-2447	0.043793	XLOC_166029	XLOC_166029	0.0140672
TCONS_01139640	LINC10452	XLOC_998562	XLOC_998562	0.0360122	0.652193	bta-miR-11975	2.642	0.034277	0.99999	ENSBTAG00000012043	PADI3	0.0266643									TCONS_00292654	XLOC_260553	XLOC_260553	0.00581031	novel_195	0.038251	XLOC_731090	XLOC_731090	0.00206845	novel_circ_0002263	0.038023	bta-miR-7857-3p	0.024318	XLOC_794123	XLOC_794123	9.70814e-06		TCONS_00305869	ENSBTAG00000050505	-	15:5477520-5529412	0.0337392	bta-miR-2447	0.043793	XLOC_830139	XLOC_830139	0.0431446
TCONS_01139640	LINC10452	XLOC_998562	XLOC_998562	0.0360122	0.652193	bta-miR-11975	2.642	0.034277	0.99999	ENSBTAG00000018248	MGLL	0.0295074									TCONS_00292654	XLOC_260553	XLOC_260553	0.00581031	novel_195	0.038251	ENSBTAG00000015984	CADM4	0.0115274	novel_circ_0019468	0.031217	bta-miR-424-3p	0.03725	ENSBTAG00000000500	PINX1	0.0457192		TCONS_00305869	ENSBTAG00000050505	-	15:5477520-5529412	0.0337392	bta-miR-2447	0.043793	XLOC_120930	XLOC_120930	0.00623472
TCONS_01145883	LINC12288	XLOC_1001987	XLOC_1001987	0.00881224	0.347332	bta-miR-11975	2.642	0.034277	0.99999	ENSBTAG00000006121	SBK2	0.0311711									TCONS_00292654	XLOC_260553	XLOC_260553	0.00581031	novel_195	0.038251	XLOC_1041941	XLOC_1041941	2.87951e-05	novel_circ_0002691	2.7296e-06	bta-miR-424-3p	0.03725	ENSBTAG00000000500	PINX1	0.0457192		TCONS_01165173	ENSBTAG00000053172	-	X:51094679-51163787	0.0443521	bta-miR-2447	0.043793	XLOC_166029	XLOC_166029	0.0140672
TCONS_01145883	LINC12288	XLOC_1001987	XLOC_1001987	0.00881224	0.347332	bta-miR-11975	2.642	0.034277	0.99999	ENSBTAG00000012043	PADI3	0.0266643									TCONS_00800085	XLOC_695311	XLOC_695311	0.0305777	novel_195	0.038251	XLOC_794123	XLOC_794123	9.70814e-06	novel_circ_0008109	0.014263	bta-miR-424-3p	0.03725	ENSBTAG00000000500	PINX1	0.0457192		TCONS_01165173	ENSBTAG00000053172	-	X:51094679-51163787	0.0443521	bta-miR-2447	0.043793	XLOC_830139	XLOC_830139	0.0431446
TCONS_01145883	LINC12288	XLOC_1001987	XLOC_1001987	0.00881224	0.347332	bta-miR-11975	2.642	0.034277	0.99999	ENSBTAG00000018248	MGLL	0.0295074									TCONS_00800085	XLOC_695311	XLOC_695311	0.0305777	novel_195	0.038251	XLOC_1001314	XLOC_1001314	0.0371758	novel_circ_0002963	0.00070997	bta-miR-424-3p	0.03725	ENSBTAG00000000500	PINX1	0.0457192		TCONS_01165173	ENSBTAG00000053172	-	X:51094679-51163787	0.0443521	bta-miR-2447	0.043793	XLOC_120930	XLOC_120930	0.00623472
TCONS_00214620	ENSBTAG00000016060-AS1	XLOC_191567	XLOC_191567	0.000397587	0.0620275	bta-miR-11975	2.642	0.034277	0.99999	ENSBTAG00000006121	SBK2	0.0311711									TCONS_00800085	XLOC_695311	XLOC_695311	0.0305777	novel_195	0.038251	XLOC_731090	XLOC_731090	0.00206845	novel_circ_0001031	0.031321	bta-miR-424-3p	0.03725	ENSBTAG00000000500	PINX1	0.0457192		TCONS_01169014	ENSBTAG00000049971	-	X:71202262-71330230	0.000327337	bta-miR-2447	0.043793	XLOC_166029	XLOC_166029	0.0140672
TCONS_00214620	ENSBTAG00000016060-AS1	XLOC_191567	XLOC_191567	0.000397587	0.0620275	bta-miR-11975	2.642	0.034277	0.99999	ENSBTAG00000012043	PADI3	0.0266643									TCONS_00800085	XLOC_695311	XLOC_695311	0.0305777	novel_195	0.038251	ENSBTAG00000015984	CADM4	0.0115274	novel_circ_0019659	0.004475	bta-miR-1343-5p	0.042149	XLOC_559276	XLOC_559276	0.00334277		TCONS_01169014	ENSBTAG00000049971	-	X:71202262-71330230	0.000327337	bta-miR-2447	0.043793	XLOC_830139	XLOC_830139	0.0431446
TCONS_00214620	ENSBTAG00000016060-AS1	XLOC_191567	XLOC_191567	0.000397587	0.0620275	bta-miR-11975	2.642	0.034277	0.99999	ENSBTAG00000018248	MGLL	0.0295074									TCONS_00800085	XLOC_695311	XLOC_695311	0.0305777	novel_195	0.038251	XLOC_1041941	XLOC_1041941	2.87951e-05	novel_circ_0019659	0.004475	bta-miR-1343-5p	0.042149	ENSBTAG00000003382	RIMS4	0.00102843		TCONS_01169014	ENSBTAG00000049971	-	X:71202262-71330230	0.000327337	bta-miR-2447	0.043793	XLOC_120930	XLOC_120930	0.00623472
TCONS_01152279	LINC13977	XLOC_1005790	XLOC_1005790	0.0169107	0.473167	bta-miR-11975	2.642	0.034277	0.99999	ENSBTAG00000006121	SBK2	0.0311711									TCONS_00800083	XLOC_695311	XLOC_695311	0.0494807	novel_195	0.038251	XLOC_794123	XLOC_794123	9.70814e-06	novel_circ_0019659	0.004475	bta-miR-1343-5p	0.042149	ENSBTAG00000011719	HCRTR2	0.0161479		TCONS_00833453	XLOC_725016	XLOC_725016	4:70048716-70117283	0.0248057	bta-miR-2447	0.043793	XLOC_166029	XLOC_166029	0.0140672
TCONS_01152279	LINC13977	XLOC_1005790	XLOC_1005790	0.0169107	0.473167	bta-miR-11975	2.642	0.034277	0.99999	ENSBTAG00000012043	PADI3	0.0266643									TCONS_00800083	XLOC_695311	XLOC_695311	0.0494807	novel_195	0.038251	XLOC_1001314	XLOC_1001314	0.0371758	novel_circ_0019659	0.004475	bta-miR-1343-5p	0.042149	ENSBTAG00000020213	NIPAL4	0.0063637		TCONS_00833453	XLOC_725016	XLOC_725016	4:70048716-70117283	0.0248057	bta-miR-2447	0.043793	XLOC_830139	XLOC_830139	0.0431446
TCONS_01152279	LINC13977	XLOC_1005790	XLOC_1005790	0.0169107	0.473167	bta-miR-11975	2.642	0.034277	0.99999	ENSBTAG00000018248	MGLL	0.0295074									TCONS_00800083	XLOC_695311	XLOC_695311	0.0494807	novel_195	0.038251	XLOC_731090	XLOC_731090	0.00206845	novel_circ_0019659	0.004475	bta-miR-1343-5p	0.042149	ENSBTAG00000018833	SVOP	3.88499e-07		TCONS_00833453	XLOC_725016	XLOC_725016	4:70048716-70117283	0.0248057	bta-miR-2447	0.043793	XLOC_120930	XLOC_120930	0.00623472
TCONS_01151975	LINC13844	XLOC_1005675	XLOC_1005675	1.32377e-05	0.00551357	bta-miR-11975	2.642	0.034277	0.99999	ENSBTAG00000006121	SBK2	0.0311711									TCONS_00800083	XLOC_695311	XLOC_695311	0.0494807	novel_195	0.038251	ENSBTAG00000015984	CADM4	0.0115274	novel_circ_0019659	0.004475	bta-miR-1343-5p	0.042149	ENSBTAG00000026489	TNFRSF13C	0.00185131		TCONS_01145968	XLOC_1002003	XLOC_1002003	NKLS02001040.1:5350-27561	0.0365476	bta-miR-2447	0.043793	XLOC_166029	XLOC_166029	0.0140672
TCONS_01151975	LINC13844	XLOC_1005675	XLOC_1005675	1.32377e-05	0.00551357	bta-miR-11975	2.642	0.034277	0.99999	ENSBTAG00000012043	PADI3	0.0266643									TCONS_00800083	XLOC_695311	XLOC_695311	0.0494807	novel_195	0.038251	XLOC_1041941	XLOC_1041941	2.87951e-05	novel_circ_0019659	0.004475	bta-miR-1343-5p	0.042149	ENSBTAG00000012489	TMEM266	0.0247727		TCONS_01145968	XLOC_1002003	XLOC_1002003	NKLS02001040.1:5350-27561	0.0365476	bta-miR-2447	0.043793	XLOC_830139	XLOC_830139	0.0431446
TCONS_01151975	LINC13844	XLOC_1005675	XLOC_1005675	1.32377e-05	0.00551357	bta-miR-11975	2.642	0.034277	0.99999	ENSBTAG00000018248	MGLL	0.0295074									TCONS_00924307	XLOC_804363	XLOC_804363	0.0467899	novel_195	0.038251	XLOC_794123	XLOC_794123	9.70814e-06	novel_circ_0019659	0.004475	bta-miR-1343-5p	0.042149	ENSBTAG00000001032	PYGM	0.000787826		TCONS_01145968	XLOC_1002003	XLOC_1002003	NKLS02001040.1:5350-27561	0.0365476	bta-miR-2447	0.043793	XLOC_120930	XLOC_120930	0.00623472
TCONS_01137008	LINC9867	XLOC_996619	XLOC_996619	0.0382325	0.670907	bta-miR-11975	2.642	0.034277	0.99999	ENSBTAG00000006121	SBK2	0.0311711									TCONS_00924307	XLOC_804363	XLOC_804363	0.0467899	novel_195	0.038251	XLOC_1001314	XLOC_1001314	0.0371758	novel_circ_0019659	0.004475	bta-miR-1343-5p	0.042149	ENSBTAG00000018771	DNAAF1	0.0181386		TCONS_00314636	XLOC_279960	XLOC_279960	15:46183552-46357113	0.0212179	bta-miR-2447	0.043793	XLOC_166029	XLOC_166029	0.0140672
TCONS_01137008	LINC9867	XLOC_996619	XLOC_996619	0.0382325	0.670907	bta-miR-11975	2.642	0.034277	0.99999	ENSBTAG00000012043	PADI3	0.0266643									TCONS_00924307	XLOC_804363	XLOC_804363	0.0467899	novel_195	0.038251	XLOC_731090	XLOC_731090	0.00206845	novel_circ_0019659	0.004475	bta-miR-1343-5p	0.042149	ENSBTAG00000014384	ZDHHC22	0.0304828		TCONS_00314636	XLOC_279960	XLOC_279960	15:46183552-46357113	0.0212179	bta-miR-2447	0.043793	XLOC_830139	XLOC_830139	0.0431446
TCONS_01137008	LINC9867	XLOC_996619	XLOC_996619	0.0382325	0.670907	bta-miR-11975	2.642	0.034277	0.99999	ENSBTAG00000018248	MGLL	0.0295074									TCONS_00924307	XLOC_804363	XLOC_804363	0.0467899	novel_195	0.038251	ENSBTAG00000015984	CADM4	0.0115274	novel_circ_0019659	0.004475	bta-miR-1343-5p	0.042149	ENSBTAG00000007888	EFR3B	0.0278376		TCONS_00314636	XLOC_279960	XLOC_279960	15:46183552-46357113	0.0212179	bta-miR-2447	0.043793	XLOC_120930	XLOC_120930	0.00623472
TCONS_01018561	FSTL4-OT1	ENSBTAG00000017105	FSTL4	0.0201979	0.510031	bta-miR-11975	2.642	0.034277	0.99999	ENSBTAG00000006121	SBK2	0.0311711									TCONS_00924307	XLOC_804363	XLOC_804363	0.0467899	novel_195	0.038251	XLOC_1041941	XLOC_1041941	2.87951e-05	novel_circ_0019659	0.004475	bta-miR-1343-5p	0.042149	ENSBTAG00000006052	PLCD3	0.000373306		TCONS_00210107	XLOC_187452	XLOC_187452	13:3165206-3226840	0.0213021	bta-miR-2447	0.043793	XLOC_166029	XLOC_166029	0.0140672
TCONS_01018561	FSTL4-OT1	ENSBTAG00000017105	FSTL4	0.0201979	0.510031	bta-miR-11975	2.642	0.034277	0.99999	ENSBTAG00000012043	PADI3	0.0266643									TCONS_01154955	XLOC_1007271	XLOC_1007271	0.0114081	novel_195	0.038251	XLOC_794123	XLOC_794123	9.70814e-06	novel_circ_0019659	0.004475	bta-miR-1343-5p	0.042149	XLOC_1001314	XLOC_1001314	0.0371758		TCONS_00210107	XLOC_187452	XLOC_187452	13:3165206-3226840	0.0213021	bta-miR-2447	0.043793	XLOC_830139	XLOC_830139	0.0431446
TCONS_01018561	FSTL4-OT1	ENSBTAG00000017105	FSTL4	0.0201979	0.510031	bta-miR-11975	2.642	0.034277	0.99999	ENSBTAG00000018248	MGLL	0.0295074									TCONS_01154955	XLOC_1007271	XLOC_1007271	0.0114081	novel_195	0.038251	XLOC_1001314	XLOC_1001314	0.0371758	novel_circ_0019659	0.004475	bta-miR-1343-5p	0.042149	ENSBTAG00000005353	DES	0.00553579		TCONS_00210107	XLOC_187452	XLOC_187452	13:3165206-3226840	0.0213021	bta-miR-2447	0.043793	XLOC_120930	XLOC_120930	0.00623472
TCONS_01152271	LINC13970	XLOC_1005790	XLOC_1005790	0.0233808	0.544975	bta-miR-11975	2.642	0.034277	0.99999	ENSBTAG00000006121	SBK2	0.0311711									TCONS_01154955	XLOC_1007271	XLOC_1007271	0.0114081	novel_195	0.038251	XLOC_731090	XLOC_731090	0.00206845	novel_circ_0019659	0.004475	bta-miR-1343-5p	0.042149	ENSBTAG00000002391	TGFB1I1	0.0113593		TCONS_00075716	XLOC_069276	XLOC_069276	10:1817796-1995853	0.000107408	bta-miR-2447	0.043793	XLOC_166029	XLOC_166029	0.0140672
TCONS_01152271	LINC13970	XLOC_1005790	XLOC_1005790	0.0233808	0.544975	bta-miR-11975	2.642	0.034277	0.99999	ENSBTAG00000012043	PADI3	0.0266643									TCONS_01154955	XLOC_1007271	XLOC_1007271	0.0114081	novel_195	0.038251	ENSBTAG00000015984	CADM4	0.0115274	novel_circ_0019659	0.004475	bta-miR-1343-5p	0.042149	ENSBTAG00000015185	MRGPRF	0.00391941		TCONS_00075716	XLOC_069276	XLOC_069276	10:1817796-1995853	0.000107408	bta-miR-2447	0.043793	XLOC_830139	XLOC_830139	0.0431446
TCONS_01152271	LINC13970	XLOC_1005790	XLOC_1005790	0.0233808	0.544975	bta-miR-11975	2.642	0.034277	0.99999	ENSBTAG00000018248	MGLL	0.0295074									TCONS_01154955	XLOC_1007271	XLOC_1007271	0.0114081	novel_195	0.038251	XLOC_1041941	XLOC_1041941	2.87951e-05	novel_circ_0019659	0.004475	bta-miR-1343-5p	0.042149	ENSBTAG00000007300	FHL3	0.0370093		TCONS_00075716	XLOC_069276	XLOC_069276	10:1817796-1995853	0.000107408	bta-miR-2447	0.043793	XLOC_120930	XLOC_120930	0.00623472
TCONS_01140958	LINC10809	XLOC_999355	XLOC_999355	0.00155918	0.137822	bta-miR-11975	2.642	0.034277	0.99999	ENSBTAG00000006121	SBK2	0.0311711									TCONS_01155089	XLOC_1007350	XLOC_1007350	0.0350923	novel_195	0.038251	XLOC_794123	XLOC_794123	9.70814e-06	novel_circ_0019659	0.004475	bta-miR-1343-5p	0.042149	XLOC_563312	XLOC_563312	0.0222952		TCONS_00427808	ENSBTAG00000025213	OMG	19:18618515-18761550	0.0396654	bta-miR-2447	0.043793	XLOC_166029	XLOC_166029	0.0140672
TCONS_01140958	LINC10809	XLOC_999355	XLOC_999355	0.00155918	0.137822	bta-miR-11975	2.642	0.034277	0.99999	ENSBTAG00000012043	PADI3	0.0266643									TCONS_01155089	XLOC_1007350	XLOC_1007350	0.0350923	novel_195	0.038251	XLOC_1001314	XLOC_1001314	0.0371758	novel_circ_0019659	0.004475	bta-miR-1343-5p	0.042149	ENSBTAG00000009987	ITGB3	0.000793835		TCONS_00427808	ENSBTAG00000025213	OMG	19:18618515-18761550	0.0396654	bta-miR-2447	0.043793	XLOC_830139	XLOC_830139	0.0431446
TCONS_01140958	LINC10809	XLOC_999355	XLOC_999355	0.00155918	0.137822	bta-miR-11975	2.642	0.034277	0.99999	ENSBTAG00000018248	MGLL	0.0295074									TCONS_01155089	XLOC_1007350	XLOC_1007350	0.0350923	novel_195	0.038251	XLOC_731090	XLOC_731090	0.00206845	novel_circ_0019659	0.004475	bta-miR-1343-5p	0.042149	ENSBTAG00000020979	NGFR	0.026783		TCONS_00427808	ENSBTAG00000025213	OMG	19:18618515-18761550	0.0396654	bta-miR-2447	0.043793	XLOC_120930	XLOC_120930	0.00623472
TCONS_01151979	LINC13849	XLOC_1005675	XLOC_1005675	7.2288e-05	0.0190619	bta-miR-11975	2.642	0.034277	0.99999	ENSBTAG00000006121	SBK2	0.0311711									TCONS_01155089	XLOC_1007350	XLOC_1007350	0.0350923	novel_195	0.038251	ENSBTAG00000015984	CADM4	0.0115274	novel_circ_0019659	0.004475	bta-miR-1343-5p	0.042149	ENSBTAG00000008807	FBXL22	0.000475277		TCONS_00356849	XLOC_316597	XLOC_316597	16:72635871-72646507	0.0343479	bta-miR-2447	0.043793	XLOC_166029	XLOC_166029	0.0140672
TCONS_01151979	LINC13849	XLOC_1005675	XLOC_1005675	7.2288e-05	0.0190619	bta-miR-11975	2.642	0.034277	0.99999	ENSBTAG00000012043	PADI3	0.0266643									TCONS_01155089	XLOC_1007350	XLOC_1007350	0.0350923	novel_195	0.038251	XLOC_1041941	XLOC_1041941	2.87951e-05	novel_circ_0019659	0.004475	bta-miR-1343-5p	0.042149	ENSBTAG00000015986	NDE1	1.04949e-06		TCONS_00356849	XLOC_316597	XLOC_316597	16:72635871-72646507	0.0343479	bta-miR-2447	0.043793	XLOC_830139	XLOC_830139	0.0431446
TCONS_01151979	LINC13849	XLOC_1005675	XLOC_1005675	7.2288e-05	0.0190619	bta-miR-11975	2.642	0.034277	0.99999	ENSBTAG00000018248	MGLL	0.0295074									TCONS_00324719	ENSBTAG00000002126	PFKFB2	0.00524808	novel_195	0.038251	XLOC_794123	XLOC_794123	9.70814e-06	novel_circ_0019659	0.004475	bta-miR-1343-5p	0.042149	ENSBTAG00000012777	SRF	0.000507067		TCONS_00356849	XLOC_316597	XLOC_316597	16:72635871-72646507	0.0343479	bta-miR-2447	0.043793	XLOC_120930	XLOC_120930	0.00623472
TCONS_01054926	ENSBTAG00000051928-OT2	ENSBTAG00000051928	-	0.0236539	0.548949	bta-miR-11975	2.642	0.034277	0.99999	ENSBTAG00000006121	SBK2	0.0311711									TCONS_00324719	ENSBTAG00000002126	PFKFB2	0.00524808	novel_195	0.038251	XLOC_1001314	XLOC_1001314	0.0371758	novel_circ_0019659	0.004475	bta-miR-1343-5p	0.042149	ENSBTAG00000008105	RBM38	1.50767e-05		TCONS_01147919	XLOC_1003268	XLOC_1003268	NKLS02001242.1:5467-6628	0.0237308	bta-miR-2447	0.043793	XLOC_166029	XLOC_166029	0.0140672
TCONS_01054926	ENSBTAG00000051928-OT2	ENSBTAG00000051928	-	0.0236539	0.548949	bta-miR-11975	2.642	0.034277	0.99999	ENSBTAG00000012043	PADI3	0.0266643									TCONS_00324719	ENSBTAG00000002126	PFKFB2	0.00524808	novel_195	0.038251	XLOC_731090	XLOC_731090	0.00206845	novel_circ_0019659	0.004475	bta-miR-1343-5p	0.042149	ENSBTAG00000009190	SLC2A4	0.00573568		TCONS_01147919	XLOC_1003268	XLOC_1003268	NKLS02001242.1:5467-6628	0.0237308	bta-miR-2447	0.043793	XLOC_830139	XLOC_830139	0.0431446
TCONS_01054926	ENSBTAG00000051928-OT2	ENSBTAG00000051928	-	0.0236539	0.548949	bta-miR-11975	2.642	0.034277	0.99999	ENSBTAG00000018248	MGLL	0.0295074									TCONS_00324719	ENSBTAG00000002126	PFKFB2	0.00524808	novel_195	0.038251	ENSBTAG00000015984	CADM4	0.0115274	novel_circ_0019659	0.004475	bta-miR-1343-5p	0.042149	ENSBTAG00000021481	CA14	0.020113		TCONS_01147919	XLOC_1003268	XLOC_1003268	NKLS02001242.1:5467-6628	0.0237308	bta-miR-2447	0.043793	XLOC_120930	XLOC_120930	0.00623472
TCONS_01150198	LINC13226	XLOC_1004842	XLOC_1004842	0.0214857	0.525023	bta-miR-11975	2.642	0.034277	0.99999	ENSBTAG00000006121	SBK2	0.0311711									TCONS_00324719	ENSBTAG00000002126	PFKFB2	0.00524808	novel_195	0.038251	XLOC_1041941	XLOC_1041941	2.87951e-05	novel_circ_0019659	0.004475	bta-miR-1343-5p	0.042149	ENSBTAG00000002485	TNS1	0.00331303		TCONS_00158597	XLOC_140843	XLOC_140843	11:61651305-61675165	0.0181206	bta-miR-2447	0.043793	XLOC_166029	XLOC_166029	0.0140672
TCONS_01150198	LINC13226	XLOC_1004842	XLOC_1004842	0.0214857	0.525023	bta-miR-11975	2.642	0.034277	0.99999	ENSBTAG00000012043	PADI3	0.0266643									TCONS_01146465	XLOC_1002288	XLOC_1002288	0.0498524	novel_195	0.038251	XLOC_794123	XLOC_794123	9.70814e-06	novel_circ_0019659	0.004475	bta-miR-1343-5p	0.042149	ENSBTAG00000018007	NR2F2	0.000537893		TCONS_00158597	XLOC_140843	XLOC_140843	11:61651305-61675165	0.0181206	bta-miR-2447	0.043793	XLOC_830139	XLOC_830139	0.0431446
TCONS_01150198	LINC13226	XLOC_1004842	XLOC_1004842	0.0214857	0.525023	bta-miR-11975	2.642	0.034277	0.99999	ENSBTAG00000018248	MGLL	0.0295074									TCONS_01146465	XLOC_1002288	XLOC_1002288	0.0498524	novel_195	0.038251	XLOC_1001314	XLOC_1001314	0.0371758	novel_circ_0019659	0.004475	bta-miR-1343-5p	0.042149	ENSBTAG00000018707	LDB3	3.67388e-06		TCONS_00158597	XLOC_140843	XLOC_140843	11:61651305-61675165	0.0181206	bta-miR-2447	0.043793	XLOC_120930	XLOC_120930	0.00623472
TCONS_00010743	ST3GAL6-OT1	ENSBTAG00000004471	ST3GAL6	0.000595869	0.0775194	bta-miR-11975	2.642	0.034277	0.99999	ENSBTAG00000006121	SBK2	0.0311711									TCONS_01146465	XLOC_1002288	XLOC_1002288	0.0498524	novel_195	0.038251	XLOC_731090	XLOC_731090	0.00206845	novel_circ_0019659	0.004475	bta-miR-1343-5p	0.042149	ENSBTAG00000001640	EPB41L1	0.00474898		ENSBTAT00000081540	ENSBTAG00000055063	ENSBTAG00000055063	24:62124947-62152841	0.00267426	bta-miR-2447	0.043793	XLOC_166029	XLOC_166029	0.0140672
TCONS_00010743	ST3GAL6-OT1	ENSBTAG00000004471	ST3GAL6	0.000595869	0.0775194	bta-miR-11975	2.642	0.034277	0.99999	ENSBTAG00000012043	PADI3	0.0266643									TCONS_01146465	XLOC_1002288	XLOC_1002288	0.0498524	novel_195	0.038251	ENSBTAG00000015984	CADM4	0.0115274	novel_circ_0019659	0.004475	bta-miR-1343-5p	0.042149	ENSBTAG00000006214	LOXL2	0.00172061		ENSBTAT00000081540	ENSBTAG00000055063	ENSBTAG00000055063	24:62124947-62152841	0.00267426	bta-miR-2447	0.043793	XLOC_830139	XLOC_830139	0.0431446
TCONS_00010743	ST3GAL6-OT1	ENSBTAG00000004471	ST3GAL6	0.000595869	0.0775194	bta-miR-11975	2.642	0.034277	0.99999	ENSBTAG00000018248	MGLL	0.0295074									TCONS_01146465	XLOC_1002288	XLOC_1002288	0.0498524	novel_195	0.038251	XLOC_1041941	XLOC_1041941	2.87951e-05	novel_circ_0019659	0.004475	bta-miR-1343-5p	0.042149	ENSBTAG00000021158	SATB1	9.57518e-06		ENSBTAT00000081540	ENSBTAG00000055063	ENSBTAG00000055063	24:62124947-62152841	0.00267426	bta-miR-2447	0.043793	XLOC_120930	XLOC_120930	0.00623472
TCONS_01138586	LINC10270	XLOC_997710	XLOC_997710	0.0410471	0.693268	bta-miR-11975	2.642	0.034277	0.99999	ENSBTAG00000006121	SBK2	0.0311711									TCONS_01122315	XLOC_983364	XLOC_983364	0.00124158	novel_195	0.038251	XLOC_794123	XLOC_794123	9.70814e-06	novel_circ_0013731	0.021679	bta-miR-1343-5p	0.042149	XLOC_559276	XLOC_559276	0.00334277		TCONS_00480169	XLOC_417461	XLOC_417461	2:122765600-122771136	0.0436788	bta-miR-2447	0.043793	XLOC_166029	XLOC_166029	0.0140672
TCONS_01138586	LINC10270	XLOC_997710	XLOC_997710	0.0410471	0.693268	bta-miR-11975	2.642	0.034277	0.99999	ENSBTAG00000012043	PADI3	0.0266643									TCONS_01122315	XLOC_983364	XLOC_983364	0.00124158	novel_195	0.038251	XLOC_1001314	XLOC_1001314	0.0371758	novel_circ_0013731	0.021679	bta-miR-1343-5p	0.042149	ENSBTAG00000003382	RIMS4	0.00102843		TCONS_00480169	XLOC_417461	XLOC_417461	2:122765600-122771136	0.0436788	bta-miR-2447	0.043793	XLOC_830139	XLOC_830139	0.0431446
TCONS_01138586	LINC10270	XLOC_997710	XLOC_997710	0.0410471	0.693268	bta-miR-11975	2.642	0.034277	0.99999	ENSBTAG00000018248	MGLL	0.0295074									TCONS_01122315	XLOC_983364	XLOC_983364	0.00124158	novel_195	0.038251	XLOC_731090	XLOC_731090	0.00206845	novel_circ_0013731	0.021679	bta-miR-1343-5p	0.042149	ENSBTAG00000011719	HCRTR2	0.0161479		TCONS_00480169	XLOC_417461	XLOC_417461	2:122765600-122771136	0.0436788	bta-miR-2447	0.043793	XLOC_120930	XLOC_120930	0.00623472
TCONS_01152637	LINC14120	XLOC_1005853	XLOC_1005853	0.00447511	0.246122	bta-miR-11975	2.642	0.034277	0.99999	ENSBTAG00000006121	SBK2	0.0311711									TCONS_01122315	XLOC_983364	XLOC_983364	0.00124158	novel_195	0.038251	ENSBTAG00000015984	CADM4	0.0115274	novel_circ_0013731	0.021679	bta-miR-1343-5p	0.042149	ENSBTAG00000020213	NIPAL4	0.0063637		TCONS_00178300	ENSBTAG00000003934	PSPC1	12:36298753-36335060	0.0146834	bta-miR-2447	0.043793	XLOC_166029	XLOC_166029	0.0140672
TCONS_01152637	LINC14120	XLOC_1005853	XLOC_1005853	0.00447511	0.246122	bta-miR-11975	2.642	0.034277	0.99999	ENSBTAG00000012043	PADI3	0.0266643									TCONS_01122315	XLOC_983364	XLOC_983364	0.00124158	novel_195	0.038251	XLOC_1041941	XLOC_1041941	2.87951e-05	novel_circ_0013731	0.021679	bta-miR-1343-5p	0.042149	ENSBTAG00000018833	SVOP	3.88499e-07		TCONS_00178300	ENSBTAG00000003934	PSPC1	12:36298753-36335060	0.0146834	bta-miR-2447	0.043793	XLOC_830139	XLOC_830139	0.0431446
TCONS_01152637	LINC14120	XLOC_1005853	XLOC_1005853	0.00447511	0.246122	bta-miR-11975	2.642	0.034277	0.99999	ENSBTAG00000018248	MGLL	0.0295074									TCONS_00603627	XLOC_526932	XLOC_526932	0.0223334	novel_195	0.038251	XLOC_794123	XLOC_794123	9.70814e-06	novel_circ_0013731	0.021679	bta-miR-1343-5p	0.042149	ENSBTAG00000026489	TNFRSF13C	0.00185131		TCONS_00178300	ENSBTAG00000003934	PSPC1	12:36298753-36335060	0.0146834	bta-miR-2447	0.043793	XLOC_120930	XLOC_120930	0.00623472
TCONS_00308792	ENSBTAG00000012882-AS1	XLOC_274915	XLOC_274915	0.0314929	0.612043	bta-miR-11975	2.642	0.034277	0.99999	ENSBTAG00000006121	SBK2	0.0311711									TCONS_00603627	XLOC_526932	XLOC_526932	0.0223334	novel_195	0.038251	XLOC_1001314	XLOC_1001314	0.0371758	novel_circ_0013731	0.021679	bta-miR-1343-5p	0.042149	ENSBTAG00000012489	TMEM266	0.0247727		TCONS_00314646	XLOC_279960	XLOC_279960	15:46183552-46360747	0.0270505	bta-miR-2447	0.043793	XLOC_166029	XLOC_166029	0.0140672
TCONS_00308792	ENSBTAG00000012882-AS1	XLOC_274915	XLOC_274915	0.0314929	0.612043	bta-miR-11975	2.642	0.034277	0.99999	ENSBTAG00000012043	PADI3	0.0266643									TCONS_00603627	XLOC_526932	XLOC_526932	0.0223334	novel_195	0.038251	XLOC_731090	XLOC_731090	0.00206845	novel_circ_0013731	0.021679	bta-miR-1343-5p	0.042149	ENSBTAG00000001032	PYGM	0.000787826		TCONS_00314646	XLOC_279960	XLOC_279960	15:46183552-46360747	0.0270505	bta-miR-2447	0.043793	XLOC_830139	XLOC_830139	0.0431446
TCONS_00308792	ENSBTAG00000012882-AS1	XLOC_274915	XLOC_274915	0.0314929	0.612043	bta-miR-11975	2.642	0.034277	0.99999	ENSBTAG00000018248	MGLL	0.0295074									TCONS_00603627	XLOC_526932	XLOC_526932	0.0223334	novel_195	0.038251	ENSBTAG00000015984	CADM4	0.0115274	novel_circ_0013731	0.021679	bta-miR-1343-5p	0.042149	ENSBTAG00000018771	DNAAF1	0.0181386		TCONS_00314646	XLOC_279960	XLOC_279960	15:46183552-46360747	0.0270505	bta-miR-2447	0.043793	XLOC_120930	XLOC_120930	0.00623472
TCONS_00105776	DNAJC17-OT1	ENSBTAG00000013480	DNAJC17	0.00528118	0.26667	bta-miR-11975	2.642	0.034277	0.99999	ENSBTAG00000006121	SBK2	0.0311711									TCONS_00603627	XLOC_526932	XLOC_526932	0.0223334	novel_195	0.038251	XLOC_1041941	XLOC_1041941	2.87951e-05	novel_circ_0013731	0.021679	bta-miR-1343-5p	0.042149	ENSBTAG00000014384	ZDHHC22	0.0304828		TCONS_00242970	XLOC_215787	XLOC_215787	13:58689467-58705560	0.00521153	bta-miR-2447	0.043793	XLOC_166029	XLOC_166029	0.0140672
TCONS_00105776	DNAJC17-OT1	ENSBTAG00000013480	DNAJC17	0.00528118	0.26667	bta-miR-11975	2.642	0.034277	0.99999	ENSBTAG00000012043	PADI3	0.0266643									TCONS_01152257	XLOC_1005790	XLOC_1005790	0.0072853	novel_195	0.038251	XLOC_794123	XLOC_794123	9.70814e-06	novel_circ_0013731	0.021679	bta-miR-1343-5p	0.042149	ENSBTAG00000007888	EFR3B	0.0278376		TCONS_00242970	XLOC_215787	XLOC_215787	13:58689467-58705560	0.00521153	bta-miR-2447	0.043793	XLOC_830139	XLOC_830139	0.0431446
TCONS_00105776	DNAJC17-OT1	ENSBTAG00000013480	DNAJC17	0.00528118	0.26667	bta-miR-11975	2.642	0.034277	0.99999	ENSBTAG00000018248	MGLL	0.0295074									TCONS_01152257	XLOC_1005790	XLOC_1005790	0.0072853	novel_195	0.038251	XLOC_1001314	XLOC_1001314	0.0371758	novel_circ_0013731	0.021679	bta-miR-1343-5p	0.042149	ENSBTAG00000006052	PLCD3	0.000373306		TCONS_00242970	XLOC_215787	XLOC_215787	13:58689467-58705560	0.00521153	bta-miR-2447	0.043793	XLOC_120930	XLOC_120930	0.00623472
TCONS_01147097	LINC12565	XLOC_1002734	XLOC_1002734	0.0456196	0.72441	bta-miR-11975	2.642	0.034277	0.99999	ENSBTAG00000006121	SBK2	0.0311711									TCONS_01152257	XLOC_1005790	XLOC_1005790	0.0072853	novel_195	0.038251	XLOC_731090	XLOC_731090	0.00206845	novel_circ_0013731	0.021679	bta-miR-1343-5p	0.042149	XLOC_1001314	XLOC_1001314	0.0371758		TCONS_00824256	ENSBTAG00000034091	LRRC72	4:25014070-25050938	0.0252925	bta-miR-2447	0.043793	XLOC_166029	XLOC_166029	0.0140672
TCONS_01147097	LINC12565	XLOC_1002734	XLOC_1002734	0.0456196	0.72441	bta-miR-11975	2.642	0.034277	0.99999	ENSBTAG00000012043	PADI3	0.0266643									TCONS_01152257	XLOC_1005790	XLOC_1005790	0.0072853	novel_195	0.038251	ENSBTAG00000015984	CADM4	0.0115274	novel_circ_0013731	0.021679	bta-miR-1343-5p	0.042149	ENSBTAG00000005353	DES	0.00553579		TCONS_00824256	ENSBTAG00000034091	LRRC72	4:25014070-25050938	0.0252925	bta-miR-2447	0.043793	XLOC_830139	XLOC_830139	0.0431446
TCONS_01147097	LINC12565	XLOC_1002734	XLOC_1002734	0.0456196	0.72441	bta-miR-11975	2.642	0.034277	0.99999	ENSBTAG00000018248	MGLL	0.0295074									TCONS_01152257	XLOC_1005790	XLOC_1005790	0.0072853	novel_195	0.038251	XLOC_1041941	XLOC_1041941	2.87951e-05	novel_circ_0013731	0.021679	bta-miR-1343-5p	0.042149	ENSBTAG00000002391	TGFB1I1	0.0113593		TCONS_00824256	ENSBTAG00000034091	LRRC72	4:25014070-25050938	0.0252925	bta-miR-2447	0.043793	XLOC_120930	XLOC_120930	0.00623472
TCONS_01152273	LINC13972	XLOC_1005790	XLOC_1005790	0.00297358	0.201674	bta-miR-11975	2.642	0.034277	0.99999	ENSBTAG00000006121	SBK2	0.0311711									TCONS_01086480	XLOC_949854	XLOC_949854	0.0430528	novel_195	0.038251	XLOC_794123	XLOC_794123	9.70814e-06	novel_circ_0013731	0.021679	bta-miR-1343-5p	0.042149	ENSBTAG00000015185	MRGPRF	0.00391941		TCONS_00851205	XLOC_740758	XLOC_740758	4:32676893-32711347	0.0348763	bta-miR-2447	0.043793	XLOC_166029	XLOC_166029	0.0140672
TCONS_01152273	LINC13972	XLOC_1005790	XLOC_1005790	0.00297358	0.201674	bta-miR-11975	2.642	0.034277	0.99999	ENSBTAG00000012043	PADI3	0.0266643									TCONS_01086480	XLOC_949854	XLOC_949854	0.0430528	novel_195	0.038251	XLOC_1001314	XLOC_1001314	0.0371758	novel_circ_0013731	0.021679	bta-miR-1343-5p	0.042149	ENSBTAG00000007300	FHL3	0.0370093		TCONS_00851205	XLOC_740758	XLOC_740758	4:32676893-32711347	0.0348763	bta-miR-2447	0.043793	XLOC_830139	XLOC_830139	0.0431446
TCONS_01152273	LINC13972	XLOC_1005790	XLOC_1005790	0.00297358	0.201674	bta-miR-11975	2.642	0.034277	0.99999	ENSBTAG00000018248	MGLL	0.0295074									TCONS_01086480	XLOC_949854	XLOC_949854	0.0430528	novel_195	0.038251	XLOC_731090	XLOC_731090	0.00206845	novel_circ_0013731	0.021679	bta-miR-1343-5p	0.042149	XLOC_563312	XLOC_563312	0.0222952		TCONS_00851205	XLOC_740758	XLOC_740758	4:32676893-32711347	0.0348763	bta-miR-2447	0.043793	XLOC_120930	XLOC_120930	0.00623472
TCONS_01153314	LINC14393	XLOC_1006184	XLOC_1006184	0.00508154	0.261995	bta-miR-2890	4.5264	0.042412	0.99999	ENSBTAG00000010345	XPNPEP2	0.00595499									TCONS_01086480	XLOC_949854	XLOC_949854	0.0430528	novel_195	0.038251	ENSBTAG00000015984	CADM4	0.0115274	novel_circ_0013731	0.021679	bta-miR-1343-5p	0.042149	ENSBTAG00000009987	ITGB3	0.000793835		TCONS_00563247	ENSBTAG00000013410	MARK3	21:68022390-68052577	8.93774e-06	bta-miR-2447	0.043793	XLOC_166029	XLOC_166029	0.0140672
TCONS_01153314	LINC14393	XLOC_1006184	XLOC_1006184	0.00508154	0.261995	bta-miR-2890	4.5264	0.042412	0.99999	ENSBTAG00000020105	AQP7	0.0407905									TCONS_01086480	XLOC_949854	XLOC_949854	0.0430528	novel_195	0.038251	XLOC_1041941	XLOC_1041941	2.87951e-05	novel_circ_0013731	0.021679	bta-miR-1343-5p	0.042149	ENSBTAG00000020979	NGFR	0.026783		TCONS_00563247	ENSBTAG00000013410	MARK3	21:68022390-68052577	8.93774e-06	bta-miR-2447	0.043793	XLOC_830139	XLOC_830139	0.0431446
TCONS_01153314	LINC14393	XLOC_1006184	XLOC_1006184	0.00508154	0.261995	bta-miR-2890	4.5264	0.042412	0.99999	ENSBTAG00000018248	MGLL	0.0295074									TCONS_00250109	ENSBTAG00000008597	SLC45A4	0.033124	novel_195	0.038251	XLOC_794123	XLOC_794123	9.70814e-06	novel_circ_0013731	0.021679	bta-miR-1343-5p	0.042149	ENSBTAG00000008807	FBXL22	0.000475277		TCONS_00563247	ENSBTAG00000013410	MARK3	21:68022390-68052577	8.93774e-06	bta-miR-2447	0.043793	XLOC_120930	XLOC_120930	0.00623472
TCONS_01153314	LINC14393	XLOC_1006184	XLOC_1006184	0.00508154	0.261995	bta-miR-2890	4.5264	0.042412	0.99999	ENSBTAG00000004418	PLA2G2E	0.0206875									TCONS_00250109	ENSBTAG00000008597	SLC45A4	0.033124	novel_195	0.038251	XLOC_1001314	XLOC_1001314	0.0371758	novel_circ_0013731	0.021679	bta-miR-1343-5p	0.042149	ENSBTAG00000015986	NDE1	1.04949e-06		TCONS_01137541	XLOC_996971	XLOC_996971	NKLS02000134.1:29698-36689	0.0400267	bta-miR-2447	0.043793	XLOC_166029	XLOC_166029	0.0140672
TCONS_01153314	LINC14393	XLOC_1006184	XLOC_1006184	0.00508154	0.261995	bta-miR-2890	4.5264	0.042412	0.99999	ENSBTAG00000020191	FEV	0.0354218									TCONS_00250109	ENSBTAG00000008597	SLC45A4	0.033124	novel_195	0.038251	XLOC_731090	XLOC_731090	0.00206845	novel_circ_0013731	0.021679	bta-miR-1343-5p	0.042149	ENSBTAG00000012777	SRF	0.000507067		TCONS_01137541	XLOC_996971	XLOC_996971	NKLS02000134.1:29698-36689	0.0400267	bta-miR-2447	0.043793	XLOC_830139	XLOC_830139	0.0431446
TCONS_01153314	LINC14393	XLOC_1006184	XLOC_1006184	0.00508154	0.261995	bta-miR-2890	4.5264	0.042412	0.99999	XLOC_1001946	XLOC_1001946	0.000670558									TCONS_00250109	ENSBTAG00000008597	SLC45A4	0.033124	novel_195	0.038251	ENSBTAG00000015984	CADM4	0.0115274	novel_circ_0013731	0.021679	bta-miR-1343-5p	0.042149	ENSBTAG00000008105	RBM38	1.50767e-05		TCONS_01137541	XLOC_996971	XLOC_996971	NKLS02000134.1:29698-36689	0.0400267	bta-miR-2447	0.043793	XLOC_120930	XLOC_120930	0.00623472
TCONS_01153314	LINC14393	XLOC_1006184	XLOC_1006184	0.00508154	0.261995	bta-miR-2890	4.5264	0.042412	0.99999	ENSBTAG00000010865	CACNG2	2.14382e-10									TCONS_00250109	ENSBTAG00000008597	SLC45A4	0.033124	novel_195	0.038251	XLOC_1041941	XLOC_1041941	2.87951e-05	novel_circ_0013731	0.021679	bta-miR-1343-5p	0.042149	ENSBTAG00000009190	SLC2A4	0.00573568		TCONS_00056714	ENSBTAG00000010397	B3GNT5	1:83752070-83778141	0.0427118	bta-miR-2447	0.043793	XLOC_166029	XLOC_166029	0.0140672
TCONS_01153314	LINC14393	XLOC_1006184	XLOC_1006184	0.00508154	0.261995	bta-miR-2890	4.5264	0.042412	0.99999	ENSBTAG00000014194	ADARB2	0.0177151									TCONS_01143671	XLOC_1000687	XLOC_1000687	0.0106615	novel_195	0.038251	XLOC_794123	XLOC_794123	9.70814e-06	novel_circ_0013731	0.021679	bta-miR-1343-5p	0.042149	ENSBTAG00000021481	CA14	0.020113		TCONS_00056714	ENSBTAG00000010397	B3GNT5	1:83752070-83778141	0.0427118	bta-miR-2447	0.043793	XLOC_830139	XLOC_830139	0.0431446
TCONS_01147919	LINC12731	XLOC_1003268	XLOC_1003268	0.0284213	0.587302	bta-miR-2890	4.5264	0.042412	0.99999	ENSBTAG00000010345	XPNPEP2	0.00595499									TCONS_01143671	XLOC_1000687	XLOC_1000687	0.0106615	novel_195	0.038251	XLOC_1001314	XLOC_1001314	0.0371758	novel_circ_0013731	0.021679	bta-miR-1343-5p	0.042149	ENSBTAG00000002485	TNS1	0.00331303		TCONS_00056714	ENSBTAG00000010397	B3GNT5	1:83752070-83778141	0.0427118	bta-miR-2447	0.043793	XLOC_120930	XLOC_120930	0.00623472
TCONS_01147919	LINC12731	XLOC_1003268	XLOC_1003268	0.0284213	0.587302	bta-miR-2890	4.5264	0.042412	0.99999	ENSBTAG00000020105	AQP7	0.0407905									TCONS_01143671	XLOC_1000687	XLOC_1000687	0.0106615	novel_195	0.038251	XLOC_731090	XLOC_731090	0.00206845	novel_circ_0013731	0.021679	bta-miR-1343-5p	0.042149	ENSBTAG00000018007	NR2F2	0.000537893		TCONS_00571031	ENSBTAG00000048792	NRG4	21:31261808-31337153	0.034129	bta-miR-2447	0.043793	XLOC_166029	XLOC_166029	0.0140672
TCONS_01147919	LINC12731	XLOC_1003268	XLOC_1003268	0.0284213	0.587302	bta-miR-2890	4.5264	0.042412	0.99999	ENSBTAG00000018248	MGLL	0.0295074									TCONS_01143671	XLOC_1000687	XLOC_1000687	0.0106615	novel_195	0.038251	ENSBTAG00000015984	CADM4	0.0115274	novel_circ_0013731	0.021679	bta-miR-1343-5p	0.042149	ENSBTAG00000018707	LDB3	3.67388e-06		TCONS_00571031	ENSBTAG00000048792	NRG4	21:31261808-31337153	0.034129	bta-miR-2447	0.043793	XLOC_830139	XLOC_830139	0.0431446
TCONS_01147919	LINC12731	XLOC_1003268	XLOC_1003268	0.0284213	0.587302	bta-miR-2890	4.5264	0.042412	0.99999	ENSBTAG00000004418	PLA2G2E	0.0206875									TCONS_01143671	XLOC_1000687	XLOC_1000687	0.0106615	novel_195	0.038251	XLOC_1041941	XLOC_1041941	2.87951e-05	novel_circ_0013731	0.021679	bta-miR-1343-5p	0.042149	ENSBTAG00000001640	EPB41L1	0.00474898		TCONS_00571031	ENSBTAG00000048792	NRG4	21:31261808-31337153	0.034129	bta-miR-2447	0.043793	XLOC_120930	XLOC_120930	0.00623472
TCONS_01147919	LINC12731	XLOC_1003268	XLOC_1003268	0.0284213	0.587302	bta-miR-2890	4.5264	0.042412	0.99999	ENSBTAG00000020191	FEV	0.0354218									TCONS_00514642	XLOC_448046	XLOC_448046	0.0159599	novel_195	0.038251	XLOC_794123	XLOC_794123	9.70814e-06	novel_circ_0013731	0.021679	bta-miR-1343-5p	0.042149	ENSBTAG00000006214	LOXL2	0.00172061		TCONS_00753353	XLOC_656049	XLOC_656049	29:7271971-7316568	0.0486465	bta-miR-2447	0.043793	XLOC_166029	XLOC_166029	0.0140672
TCONS_01147919	LINC12731	XLOC_1003268	XLOC_1003268	0.0284213	0.587302	bta-miR-2890	4.5264	0.042412	0.99999	XLOC_1001946	XLOC_1001946	0.000670558									TCONS_00514642	XLOC_448046	XLOC_448046	0.0159599	novel_195	0.038251	XLOC_1001314	XLOC_1001314	0.0371758	novel_circ_0013731	0.021679	bta-miR-1343-5p	0.042149	ENSBTAG00000021158	SATB1	9.57518e-06		TCONS_00753353	XLOC_656049	XLOC_656049	29:7271971-7316568	0.0486465	bta-miR-2447	0.043793	XLOC_830139	XLOC_830139	0.0431446
TCONS_01147919	LINC12731	XLOC_1003268	XLOC_1003268	0.0284213	0.587302	bta-miR-2890	4.5264	0.042412	0.99999	ENSBTAG00000010865	CACNG2	2.14382e-10									TCONS_00514642	XLOC_448046	XLOC_448046	0.0159599	novel_195	0.038251	XLOC_731090	XLOC_731090	0.00206845	novel_circ_0012101	0.036699	bta-miR-1343-5p	0.042149	XLOC_559276	XLOC_559276	0.00334277		TCONS_00753353	XLOC_656049	XLOC_656049	29:7271971-7316568	0.0486465	bta-miR-2447	0.043793	XLOC_120930	XLOC_120930	0.00623472
TCONS_01147919	LINC12731	XLOC_1003268	XLOC_1003268	0.0284213	0.587302	bta-miR-2890	4.5264	0.042412	0.99999	ENSBTAG00000014194	ADARB2	0.0177151									TCONS_00514642	XLOC_448046	XLOC_448046	0.0159599	novel_195	0.038251	ENSBTAG00000015984	CADM4	0.0115274	novel_circ_0012101	0.036699	bta-miR-1343-5p	0.042149	ENSBTAG00000003382	RIMS4	0.00102843		TCONS_01160947	ENSBTAG00000049183	-	X:19101951-19169034	0.00306049	bta-miR-2447	0.043793	XLOC_166029	XLOC_166029	0.0140672
TCONS_01153907	LINC14559	XLOC_1006570	XLOC_1006570	0.0259231	0.569167	bta-miR-2890	4.5264	0.042412	0.99999	ENSBTAG00000010345	XPNPEP2	0.00595499									TCONS_00514642	XLOC_448046	XLOC_448046	0.0159599	novel_195	0.038251	XLOC_1041941	XLOC_1041941	2.87951e-05	novel_circ_0012101	0.036699	bta-miR-1343-5p	0.042149	ENSBTAG00000011719	HCRTR2	0.0161479		TCONS_01160947	ENSBTAG00000049183	-	X:19101951-19169034	0.00306049	bta-miR-2447	0.043793	XLOC_830139	XLOC_830139	0.0431446
TCONS_01153907	LINC14559	XLOC_1006570	XLOC_1006570	0.0259231	0.569167	bta-miR-2890	4.5264	0.042412	0.99999	ENSBTAG00000020105	AQP7	0.0407905									TCONS_00143825	XLOC_128082	XLOC_128082	0.0230101	novel_195	0.038251	XLOC_794123	XLOC_794123	9.70814e-06	novel_circ_0012101	0.036699	bta-miR-1343-5p	0.042149	ENSBTAG00000020213	NIPAL4	0.0063637		TCONS_01160947	ENSBTAG00000049183	-	X:19101951-19169034	0.00306049	bta-miR-2447	0.043793	XLOC_120930	XLOC_120930	0.00623472
TCONS_01153907	LINC14559	XLOC_1006570	XLOC_1006570	0.0259231	0.569167	bta-miR-2890	4.5264	0.042412	0.99999	ENSBTAG00000018248	MGLL	0.0295074									TCONS_00143825	XLOC_128082	XLOC_128082	0.0230101	novel_195	0.038251	XLOC_1001314	XLOC_1001314	0.0371758	novel_circ_0012101	0.036699	bta-miR-1343-5p	0.042149	ENSBTAG00000018833	SVOP	3.88499e-07		TCONS_00165211	XLOC_146656	XLOC_146656	11:90692860-90774228	0.0175459	bta-miR-2447	0.043793	XLOC_166029	XLOC_166029	0.0140672
TCONS_01153907	LINC14559	XLOC_1006570	XLOC_1006570	0.0259231	0.569167	bta-miR-2890	4.5264	0.042412	0.99999	ENSBTAG00000004418	PLA2G2E	0.0206875									TCONS_00143825	XLOC_128082	XLOC_128082	0.0230101	novel_195	0.038251	XLOC_731090	XLOC_731090	0.00206845	novel_circ_0012101	0.036699	bta-miR-1343-5p	0.042149	ENSBTAG00000026489	TNFRSF13C	0.00185131		TCONS_00165211	XLOC_146656	XLOC_146656	11:90692860-90774228	0.0175459	bta-miR-2447	0.043793	XLOC_830139	XLOC_830139	0.0431446
TCONS_01153907	LINC14559	XLOC_1006570	XLOC_1006570	0.0259231	0.569167	bta-miR-2890	4.5264	0.042412	0.99999	ENSBTAG00000020191	FEV	0.0354218									TCONS_00143825	XLOC_128082	XLOC_128082	0.0230101	novel_195	0.038251	ENSBTAG00000015984	CADM4	0.0115274	novel_circ_0012101	0.036699	bta-miR-1343-5p	0.042149	ENSBTAG00000012489	TMEM266	0.0247727		TCONS_00165211	XLOC_146656	XLOC_146656	11:90692860-90774228	0.0175459	bta-miR-2447	0.043793	XLOC_120930	XLOC_120930	0.00623472
TCONS_01153907	LINC14559	XLOC_1006570	XLOC_1006570	0.0259231	0.569167	bta-miR-2890	4.5264	0.042412	0.99999	XLOC_1001946	XLOC_1001946	0.000670558									TCONS_00143825	XLOC_128082	XLOC_128082	0.0230101	novel_195	0.038251	XLOC_1041941	XLOC_1041941	2.87951e-05	novel_circ_0012101	0.036699	bta-miR-1343-5p	0.042149	ENSBTAG00000001032	PYGM	0.000787826		TCONS_01206344	XLOC_1053900	XLOC_1053900	X:134782400-134860129	2.05377e-06	bta-miR-2447	0.043793	XLOC_166029	XLOC_166029	0.0140672
TCONS_01153907	LINC14559	XLOC_1006570	XLOC_1006570	0.0259231	0.569167	bta-miR-2890	4.5264	0.042412	0.99999	ENSBTAG00000010865	CACNG2	2.14382e-10									TCONS_00014175	ENSBTAG00000013769	NECTIN3	0.036885	novel_195	0.038251	XLOC_794123	XLOC_794123	9.70814e-06	novel_circ_0012101	0.036699	bta-miR-1343-5p	0.042149	ENSBTAG00000018771	DNAAF1	0.0181386		TCONS_01206344	XLOC_1053900	XLOC_1053900	X:134782400-134860129	2.05377e-06	bta-miR-2447	0.043793	XLOC_830139	XLOC_830139	0.0431446
TCONS_01153907	LINC14559	XLOC_1006570	XLOC_1006570	0.0259231	0.569167	bta-miR-2890	4.5264	0.042412	0.99999	ENSBTAG00000014194	ADARB2	0.0177151									TCONS_00014175	ENSBTAG00000013769	NECTIN3	0.036885	novel_195	0.038251	XLOC_1001314	XLOC_1001314	0.0371758	novel_circ_0012101	0.036699	bta-miR-1343-5p	0.042149	ENSBTAG00000014384	ZDHHC22	0.0304828		TCONS_01206344	XLOC_1053900	XLOC_1053900	X:134782400-134860129	2.05377e-06	bta-miR-2447	0.043793	XLOC_120930	XLOC_120930	0.00623472
TCONS_00313655	MICAL2-OT1	ENSBTAG00000014855	MICAL2	0.012896	0.416778	bta-miR-2890	4.5264	0.042412	0.99999	ENSBTAG00000010345	XPNPEP2	0.00595499									TCONS_00014175	ENSBTAG00000013769	NECTIN3	0.036885	novel_195	0.038251	XLOC_731090	XLOC_731090	0.00206845	novel_circ_0012101	0.036699	bta-miR-1343-5p	0.042149	ENSBTAG00000007888	EFR3B	0.0278376		TCONS_00519754	XLOC_452738	XLOC_452738	20:22654973-22715222	0.00399124	bta-miR-2447	0.043793	XLOC_166029	XLOC_166029	0.0140672
TCONS_00313655	MICAL2-OT1	ENSBTAG00000014855	MICAL2	0.012896	0.416778	bta-miR-2890	4.5264	0.042412	0.99999	ENSBTAG00000020105	AQP7	0.0407905									TCONS_00014175	ENSBTAG00000013769	NECTIN3	0.036885	novel_195	0.038251	ENSBTAG00000015984	CADM4	0.0115274	novel_circ_0012101	0.036699	bta-miR-1343-5p	0.042149	ENSBTAG00000006052	PLCD3	0.000373306		TCONS_00519754	XLOC_452738	XLOC_452738	20:22654973-22715222	0.00399124	bta-miR-2447	0.043793	XLOC_830139	XLOC_830139	0.0431446
TCONS_00313655	MICAL2-OT1	ENSBTAG00000014855	MICAL2	0.012896	0.416778	bta-miR-2890	4.5264	0.042412	0.99999	ENSBTAG00000018248	MGLL	0.0295074									TCONS_00014175	ENSBTAG00000013769	NECTIN3	0.036885	novel_195	0.038251	XLOC_1041941	XLOC_1041941	2.87951e-05	novel_circ_0012101	0.036699	bta-miR-1343-5p	0.042149	XLOC_1001314	XLOC_1001314	0.0371758		TCONS_00519754	XLOC_452738	XLOC_452738	20:22654973-22715222	0.00399124	bta-miR-2447	0.043793	XLOC_120930	XLOC_120930	0.00623472
TCONS_00313655	MICAL2-OT1	ENSBTAG00000014855	MICAL2	0.012896	0.416778	bta-miR-2890	4.5264	0.042412	0.99999	ENSBTAG00000004418	PLA2G2E	0.0206875									TCONS_01145286	XLOC_1001649	XLOC_1001649	0.0496432	novel_195	0.038251	XLOC_794123	XLOC_794123	9.70814e-06	novel_circ_0012101	0.036699	bta-miR-1343-5p	0.042149	ENSBTAG00000005353	DES	0.00553579		TCONS_01150435	XLOC_1005003	XLOC_1005003	NKLS02001553.1:40349-47782	0.0353126	bta-miR-2447	0.043793	XLOC_166029	XLOC_166029	0.0140672
TCONS_00313655	MICAL2-OT1	ENSBTAG00000014855	MICAL2	0.012896	0.416778	bta-miR-2890	4.5264	0.042412	0.99999	ENSBTAG00000020191	FEV	0.0354218									TCONS_01145286	XLOC_1001649	XLOC_1001649	0.0496432	novel_195	0.038251	XLOC_1001314	XLOC_1001314	0.0371758	novel_circ_0012101	0.036699	bta-miR-1343-5p	0.042149	ENSBTAG00000002391	TGFB1I1	0.0113593		TCONS_01150435	XLOC_1005003	XLOC_1005003	NKLS02001553.1:40349-47782	0.0353126	bta-miR-2447	0.043793	XLOC_830139	XLOC_830139	0.0431446
TCONS_00313655	MICAL2-OT1	ENSBTAG00000014855	MICAL2	0.012896	0.416778	bta-miR-2890	4.5264	0.042412	0.99999	XLOC_1001946	XLOC_1001946	0.000670558									TCONS_01145286	XLOC_1001649	XLOC_1001649	0.0496432	novel_195	0.038251	XLOC_731090	XLOC_731090	0.00206845	novel_circ_0012101	0.036699	bta-miR-1343-5p	0.042149	ENSBTAG00000015185	MRGPRF	0.00391941		TCONS_01150435	XLOC_1005003	XLOC_1005003	NKLS02001553.1:40349-47782	0.0353126	bta-miR-2447	0.043793	XLOC_120930	XLOC_120930	0.00623472
TCONS_00313655	MICAL2-OT1	ENSBTAG00000014855	MICAL2	0.012896	0.416778	bta-miR-2890	4.5264	0.042412	0.99999	ENSBTAG00000010865	CACNG2	2.14382e-10									TCONS_01145286	XLOC_1001649	XLOC_1001649	0.0496432	novel_195	0.038251	ENSBTAG00000015984	CADM4	0.0115274	novel_circ_0012101	0.036699	bta-miR-1343-5p	0.042149	ENSBTAG00000007300	FHL3	0.0370093		TCONS_00924305	XLOC_804363	XLOC_804363	5:118051350-118080120	0.00151056	bta-miR-2447	0.043793	XLOC_166029	XLOC_166029	0.0140672
TCONS_00313655	MICAL2-OT1	ENSBTAG00000014855	MICAL2	0.012896	0.416778	bta-miR-2890	4.5264	0.042412	0.99999	ENSBTAG00000014194	ADARB2	0.0177151									TCONS_01145286	XLOC_1001649	XLOC_1001649	0.0496432	novel_195	0.038251	XLOC_1041941	XLOC_1041941	2.87951e-05	novel_circ_0012101	0.036699	bta-miR-1343-5p	0.042149	XLOC_563312	XLOC_563312	0.0222952		TCONS_00924305	XLOC_804363	XLOC_804363	5:118051350-118080120	0.00151056	bta-miR-2447	0.043793	XLOC_830139	XLOC_830139	0.0431446
TCONS_01137087	LINC9908	XLOC_996620	XLOC_996620	0.0291811	0.593913	bta-miR-2890	4.5264	0.042412	0.99999	ENSBTAG00000010345	XPNPEP2	0.00595499									TCONS_00839081	ENSBTAG00000001346	STRA8	0.00838016	novel_195	0.038251	XLOC_794123	XLOC_794123	9.70814e-06	novel_circ_0012101	0.036699	bta-miR-1343-5p	0.042149	ENSBTAG00000009987	ITGB3	0.000793835		TCONS_00924305	XLOC_804363	XLOC_804363	5:118051350-118080120	0.00151056	bta-miR-2447	0.043793	XLOC_120930	XLOC_120930	0.00623472
TCONS_01137087	LINC9908	XLOC_996620	XLOC_996620	0.0291811	0.593913	bta-miR-2890	4.5264	0.042412	0.99999	ENSBTAG00000020105	AQP7	0.0407905									TCONS_00839081	ENSBTAG00000001346	STRA8	0.00838016	novel_195	0.038251	XLOC_1001314	XLOC_1001314	0.0371758	novel_circ_0012101	0.036699	bta-miR-1343-5p	0.042149	ENSBTAG00000020979	NGFR	0.026783		TCONS_00549887	XLOC_480762	XLOC_480762	21:10573966-10616555	0.00665711	bta-miR-2447	0.043793	XLOC_166029	XLOC_166029	0.0140672
TCONS_01137087	LINC9908	XLOC_996620	XLOC_996620	0.0291811	0.593913	bta-miR-2890	4.5264	0.042412	0.99999	ENSBTAG00000018248	MGLL	0.0295074									TCONS_00839081	ENSBTAG00000001346	STRA8	0.00838016	novel_195	0.038251	XLOC_731090	XLOC_731090	0.00206845	novel_circ_0012101	0.036699	bta-miR-1343-5p	0.042149	ENSBTAG00000008807	FBXL22	0.000475277		TCONS_00549887	XLOC_480762	XLOC_480762	21:10573966-10616555	0.00665711	bta-miR-2447	0.043793	XLOC_830139	XLOC_830139	0.0431446
TCONS_01137087	LINC9908	XLOC_996620	XLOC_996620	0.0291811	0.593913	bta-miR-2890	4.5264	0.042412	0.99999	ENSBTAG00000004418	PLA2G2E	0.0206875									TCONS_00839081	ENSBTAG00000001346	STRA8	0.00838016	novel_195	0.038251	ENSBTAG00000015984	CADM4	0.0115274	novel_circ_0012101	0.036699	bta-miR-1343-5p	0.042149	ENSBTAG00000015986	NDE1	1.04949e-06		TCONS_00549887	XLOC_480762	XLOC_480762	21:10573966-10616555	0.00665711	bta-miR-2447	0.043793	XLOC_120930	XLOC_120930	0.00623472
TCONS_01137087	LINC9908	XLOC_996620	XLOC_996620	0.0291811	0.593913	bta-miR-2890	4.5264	0.042412	0.99999	ENSBTAG00000020191	FEV	0.0354218									TCONS_00839081	ENSBTAG00000001346	STRA8	0.00838016	novel_195	0.038251	XLOC_1041941	XLOC_1041941	2.87951e-05	novel_circ_0012101	0.036699	bta-miR-1343-5p	0.042149	ENSBTAG00000012777	SRF	0.000507067		TCONS_00618902	ENSBTAG00000019684	NUDT3	23:8342685-8370250	0.0101633	bta-miR-2447	0.043793	XLOC_166029	XLOC_166029	0.0140672
TCONS_01137087	LINC9908	XLOC_996620	XLOC_996620	0.0291811	0.593913	bta-miR-2890	4.5264	0.042412	0.99999	XLOC_1001946	XLOC_1001946	0.000670558									TCONS_01190719	ENSBTAG00000006026	BEX3	0.0271055	novel_195	0.038251	XLOC_794123	XLOC_794123	9.70814e-06	novel_circ_0012101	0.036699	bta-miR-1343-5p	0.042149	ENSBTAG00000008105	RBM38	1.50767e-05		TCONS_00618902	ENSBTAG00000019684	NUDT3	23:8342685-8370250	0.0101633	bta-miR-2447	0.043793	XLOC_830139	XLOC_830139	0.0431446
TCONS_01137087	LINC9908	XLOC_996620	XLOC_996620	0.0291811	0.593913	bta-miR-2890	4.5264	0.042412	0.99999	ENSBTAG00000010865	CACNG2	2.14382e-10									TCONS_01190719	ENSBTAG00000006026	BEX3	0.0271055	novel_195	0.038251	XLOC_1001314	XLOC_1001314	0.0371758	novel_circ_0012101	0.036699	bta-miR-1343-5p	0.042149	ENSBTAG00000009190	SLC2A4	0.00573568		TCONS_00618902	ENSBTAG00000019684	NUDT3	23:8342685-8370250	0.0101633	bta-miR-2447	0.043793	XLOC_120930	XLOC_120930	0.00623472
TCONS_01137087	LINC9908	XLOC_996620	XLOC_996620	0.0291811	0.593913	bta-miR-2890	4.5264	0.042412	0.99999	ENSBTAG00000014194	ADARB2	0.0177151									TCONS_01190719	ENSBTAG00000006026	BEX3	0.0271055	novel_195	0.038251	XLOC_731090	XLOC_731090	0.00206845	novel_circ_0012101	0.036699	bta-miR-1343-5p	0.042149	ENSBTAG00000021481	CA14	0.020113		TCONS_00419542	ENSBTAG00000050227	-	18:50823354-50837649	0.029617	bta-miR-2447	0.043793	XLOC_166029	XLOC_166029	0.0140672
TCONS_00194660	ENSBTAG00000008053-AS3	XLOC_173083	XLOC_173083	0.0153562	0.450854	bta-miR-2890	4.5264	0.042412	0.99999	ENSBTAG00000010345	XPNPEP2	0.00595499									TCONS_01190719	ENSBTAG00000006026	BEX3	0.0271055	novel_195	0.038251	ENSBTAG00000015984	CADM4	0.0115274	novel_circ_0012101	0.036699	bta-miR-1343-5p	0.042149	ENSBTAG00000002485	TNS1	0.00331303		TCONS_00419542	ENSBTAG00000050227	-	18:50823354-50837649	0.029617	bta-miR-2447	0.043793	XLOC_830139	XLOC_830139	0.0431446
TCONS_00194660	ENSBTAG00000008053-AS3	XLOC_173083	XLOC_173083	0.0153562	0.450854	bta-miR-2890	4.5264	0.042412	0.99999	ENSBTAG00000020105	AQP7	0.0407905									TCONS_01190719	ENSBTAG00000006026	BEX3	0.0271055	novel_195	0.038251	XLOC_1041941	XLOC_1041941	2.87951e-05	novel_circ_0012101	0.036699	bta-miR-1343-5p	0.042149	ENSBTAG00000018007	NR2F2	0.000537893		TCONS_00419542	ENSBTAG00000050227	-	18:50823354-50837649	0.029617	bta-miR-2447	0.043793	XLOC_120930	XLOC_120930	0.00623472
TCONS_00194660	ENSBTAG00000008053-AS3	XLOC_173083	XLOC_173083	0.0153562	0.450854	bta-miR-2890	4.5264	0.042412	0.99999	ENSBTAG00000018248	MGLL	0.0295074									TCONS_00075715	XLOC_069276	XLOC_069276	1.72176e-06	novel_195	0.038251	XLOC_794123	XLOC_794123	9.70814e-06	novel_circ_0012101	0.036699	bta-miR-1343-5p	0.042149	ENSBTAG00000018707	LDB3	3.67388e-06		TCONS_00503663	XLOC_438616	XLOC_438616	2:92573841-92575109	0.00333534	bta-miR-2447	0.043793	XLOC_166029	XLOC_166029	0.0140672
TCONS_00194660	ENSBTAG00000008053-AS3	XLOC_173083	XLOC_173083	0.0153562	0.450854	bta-miR-2890	4.5264	0.042412	0.99999	ENSBTAG00000004418	PLA2G2E	0.0206875									TCONS_00075715	XLOC_069276	XLOC_069276	1.72176e-06	novel_195	0.038251	XLOC_1001314	XLOC_1001314	0.0371758	novel_circ_0012101	0.036699	bta-miR-1343-5p	0.042149	ENSBTAG00000001640	EPB41L1	0.00474898		TCONS_00503663	XLOC_438616	XLOC_438616	2:92573841-92575109	0.00333534	bta-miR-2447	0.043793	XLOC_830139	XLOC_830139	0.0431446
TCONS_00194660	ENSBTAG00000008053-AS3	XLOC_173083	XLOC_173083	0.0153562	0.450854	bta-miR-2890	4.5264	0.042412	0.99999	ENSBTAG00000020191	FEV	0.0354218									TCONS_00075715	XLOC_069276	XLOC_069276	1.72176e-06	novel_195	0.038251	XLOC_731090	XLOC_731090	0.00206845	novel_circ_0012101	0.036699	bta-miR-1343-5p	0.042149	ENSBTAG00000006214	LOXL2	0.00172061		TCONS_00503663	XLOC_438616	XLOC_438616	2:92573841-92575109	0.00333534	bta-miR-2447	0.043793	XLOC_120930	XLOC_120930	0.00623472
TCONS_00194660	ENSBTAG00000008053-AS3	XLOC_173083	XLOC_173083	0.0153562	0.450854	bta-miR-2890	4.5264	0.042412	0.99999	XLOC_1001946	XLOC_1001946	0.000670558									TCONS_00075715	XLOC_069276	XLOC_069276	1.72176e-06	novel_195	0.038251	ENSBTAG00000015984	CADM4	0.0115274	novel_circ_0012101	0.036699	bta-miR-1343-5p	0.042149	ENSBTAG00000021158	SATB1	9.57518e-06		TCONS_00960915	XLOC_838103	XLOC_838103	6:43881041-43953801	0.000595431	bta-miR-2447	0.043793	XLOC_166029	XLOC_166029	0.0140672
TCONS_00194660	ENSBTAG00000008053-AS3	XLOC_173083	XLOC_173083	0.0153562	0.450854	bta-miR-2890	4.5264	0.042412	0.99999	ENSBTAG00000010865	CACNG2	2.14382e-10									TCONS_00075715	XLOC_069276	XLOC_069276	1.72176e-06	novel_195	0.038251	XLOC_1041941	XLOC_1041941	2.87951e-05	novel_circ_0012111	0.040582	bta-miR-1343-5p	0.042149	XLOC_559276	XLOC_559276	0.00334277		TCONS_00960915	XLOC_838103	XLOC_838103	6:43881041-43953801	0.000595431	bta-miR-2447	0.043793	XLOC_830139	XLOC_830139	0.0431446
TCONS_00194660	ENSBTAG00000008053-AS3	XLOC_173083	XLOC_173083	0.0153562	0.450854	bta-miR-2890	4.5264	0.042412	0.99999	ENSBTAG00000014194	ADARB2	0.0177151									TCONS_00623237	ENSBTAG00000051047	-	0.0377851	novel_195	0.038251	XLOC_794123	XLOC_794123	9.70814e-06	novel_circ_0012111	0.040582	bta-miR-1343-5p	0.042149	ENSBTAG00000003382	RIMS4	0.00102843		TCONS_00960915	XLOC_838103	XLOC_838103	6:43881041-43953801	0.000595431	bta-miR-2447	0.043793	XLOC_120930	XLOC_120930	0.00623472
TCONS_01148648	LINC12935	XLOC_1003763	XLOC_1003763	0.0328414	0.624736	bta-miR-2890	4.5264	0.042412	0.99999	ENSBTAG00000010345	XPNPEP2	0.00595499									TCONS_00623237	ENSBTAG00000051047	-	0.0377851	novel_195	0.038251	XLOC_1001314	XLOC_1001314	0.0371758	novel_circ_0012111	0.040582	bta-miR-1343-5p	0.042149	ENSBTAG00000011719	HCRTR2	0.0161479		TCONS_00945215	XLOC_823695	XLOC_823695	6:93743729-93818911	0.00101518	bta-miR-2447	0.043793	XLOC_166029	XLOC_166029	0.0140672
TCONS_01148648	LINC12935	XLOC_1003763	XLOC_1003763	0.0328414	0.624736	bta-miR-2890	4.5264	0.042412	0.99999	ENSBTAG00000020105	AQP7	0.0407905									TCONS_00623237	ENSBTAG00000051047	-	0.0377851	novel_195	0.038251	XLOC_731090	XLOC_731090	0.00206845	novel_circ_0012111	0.040582	bta-miR-1343-5p	0.042149	ENSBTAG00000020213	NIPAL4	0.0063637		TCONS_00945215	XLOC_823695	XLOC_823695	6:93743729-93818911	0.00101518	bta-miR-2447	0.043793	XLOC_830139	XLOC_830139	0.0431446
TCONS_01148648	LINC12935	XLOC_1003763	XLOC_1003763	0.0328414	0.624736	bta-miR-2890	4.5264	0.042412	0.99999	ENSBTAG00000018248	MGLL	0.0295074									TCONS_00623237	ENSBTAG00000051047	-	0.0377851	novel_195	0.038251	ENSBTAG00000015984	CADM4	0.0115274	novel_circ_0012111	0.040582	bta-miR-1343-5p	0.042149	ENSBTAG00000018833	SVOP	3.88499e-07		TCONS_00945215	XLOC_823695	XLOC_823695	6:93743729-93818911	0.00101518	bta-miR-2447	0.043793	XLOC_120930	XLOC_120930	0.00623472
TCONS_01148648	LINC12935	XLOC_1003763	XLOC_1003763	0.0328414	0.624736	bta-miR-2890	4.5264	0.042412	0.99999	ENSBTAG00000004418	PLA2G2E	0.0206875									TCONS_00623237	ENSBTAG00000051047	-	0.0377851	novel_195	0.038251	XLOC_1041941	XLOC_1041941	2.87951e-05	novel_circ_0012111	0.040582	bta-miR-1343-5p	0.042149	ENSBTAG00000026489	TNFRSF13C	0.00185131		TCONS_00175829	ENSBTAG00000034069	MAB21L1	12:25898036-26218257	0.00289716	bta-miR-2447	0.043793	XLOC_166029	XLOC_166029	0.0140672
TCONS_01148648	LINC12935	XLOC_1003763	XLOC_1003763	0.0328414	0.624736	bta-miR-2890	4.5264	0.042412	0.99999	ENSBTAG00000020191	FEV	0.0354218									TCONS_00844064	ENSBTAG00000024157	WDR60	0.0126857	novel_195	0.038251	XLOC_794123	XLOC_794123	9.70814e-06	novel_circ_0012111	0.040582	bta-miR-1343-5p	0.042149	ENSBTAG00000012489	TMEM266	0.0247727		TCONS_00175829	ENSBTAG00000034069	MAB21L1	12:25898036-26218257	0.00289716	bta-miR-2447	0.043793	XLOC_830139	XLOC_830139	0.0431446
TCONS_01148648	LINC12935	XLOC_1003763	XLOC_1003763	0.0328414	0.624736	bta-miR-2890	4.5264	0.042412	0.99999	XLOC_1001946	XLOC_1001946	0.000670558									TCONS_00844064	ENSBTAG00000024157	WDR60	0.0126857	novel_195	0.038251	XLOC_1001314	XLOC_1001314	0.0371758	novel_circ_0012111	0.040582	bta-miR-1343-5p	0.042149	ENSBTAG00000001032	PYGM	0.000787826		TCONS_00175829	ENSBTAG00000034069	MAB21L1	12:25898036-26218257	0.00289716	bta-miR-2447	0.043793	XLOC_120930	XLOC_120930	0.00623472
TCONS_01148648	LINC12935	XLOC_1003763	XLOC_1003763	0.0328414	0.624736	bta-miR-2890	4.5264	0.042412	0.99999	ENSBTAG00000010865	CACNG2	2.14382e-10									TCONS_00844064	ENSBTAG00000024157	WDR60	0.0126857	novel_195	0.038251	XLOC_731090	XLOC_731090	0.00206845	novel_circ_0012111	0.040582	bta-miR-1343-5p	0.042149	ENSBTAG00000018771	DNAAF1	0.0181386		TCONS_00275766	XLOC_244957	XLOC_244957	14:35828204-35874069	0.0396263	bta-miR-2447	0.043793	XLOC_166029	XLOC_166029	0.0140672
TCONS_01148648	LINC12935	XLOC_1003763	XLOC_1003763	0.0328414	0.624736	bta-miR-2890	4.5264	0.042412	0.99999	ENSBTAG00000014194	ADARB2	0.0177151									TCONS_00844064	ENSBTAG00000024157	WDR60	0.0126857	novel_195	0.038251	ENSBTAG00000015984	CADM4	0.0115274	novel_circ_0012111	0.040582	bta-miR-1343-5p	0.042149	ENSBTAG00000014384	ZDHHC22	0.0304828		TCONS_00275766	XLOC_244957	XLOC_244957	14:35828204-35874069	0.0396263	bta-miR-2447	0.043793	XLOC_830139	XLOC_830139	0.0431446
TCONS_01152584	LINC14111	XLOC_1005851	XLOC_1005851	0.0366337	0.657972	bta-miR-2890	4.5264	0.042412	0.99999	ENSBTAG00000010345	XPNPEP2	0.00595499									TCONS_00844064	ENSBTAG00000024157	WDR60	0.0126857	novel_195	0.038251	XLOC_1041941	XLOC_1041941	2.87951e-05	novel_circ_0012111	0.040582	bta-miR-1343-5p	0.042149	ENSBTAG00000007888	EFR3B	0.0278376		TCONS_00275766	XLOC_244957	XLOC_244957	14:35828204-35874069	0.0396263	bta-miR-2447	0.043793	XLOC_120930	XLOC_120930	0.00623472
TCONS_01152584	LINC14111	XLOC_1005851	XLOC_1005851	0.0366337	0.657972	bta-miR-2890	4.5264	0.042412	0.99999	ENSBTAG00000020105	AQP7	0.0407905									TCONS_00353717	ENSBTAG00000015373	AADACL3	0.000757508	novel_195	0.038251	XLOC_794123	XLOC_794123	9.70814e-06	novel_circ_0012111	0.040582	bta-miR-1343-5p	0.042149	ENSBTAG00000006052	PLCD3	0.000373306		TCONS_00185090	XLOC_164304	XLOC_164304	12:62036937-62119521	0.0310437	bta-miR-2411-3p	0.032576	XLOC_830139	XLOC_830139	0.0431446
TCONS_01152584	LINC14111	XLOC_1005851	XLOC_1005851	0.0366337	0.657972	bta-miR-2890	4.5264	0.042412	0.99999	ENSBTAG00000018248	MGLL	0.0295074									TCONS_00353717	ENSBTAG00000015373	AADACL3	0.000757508	novel_195	0.038251	XLOC_1001314	XLOC_1001314	0.0371758	novel_circ_0012111	0.040582	bta-miR-1343-5p	0.042149	XLOC_1001314	XLOC_1001314	0.0371758		TCONS_00185090	XLOC_164304	XLOC_164304	12:62036937-62119521	0.0310437	bta-miR-2411-3p	0.032576	XLOC_1005215	XLOC_1005215	0.00583228
TCONS_01152584	LINC14111	XLOC_1005851	XLOC_1005851	0.0366337	0.657972	bta-miR-2890	4.5264	0.042412	0.99999	ENSBTAG00000004418	PLA2G2E	0.0206875									TCONS_00353717	ENSBTAG00000015373	AADACL3	0.000757508	novel_195	0.038251	XLOC_731090	XLOC_731090	0.00206845	novel_circ_0012111	0.040582	bta-miR-1343-5p	0.042149	ENSBTAG00000005353	DES	0.00553579		TCONS_00227861	ENSBTAG00000051252	-	13:77229958-77298517	0.0167614	bta-miR-2411-3p	0.032576	XLOC_830139	XLOC_830139	0.0431446
TCONS_01152584	LINC14111	XLOC_1005851	XLOC_1005851	0.0366337	0.657972	bta-miR-2890	4.5264	0.042412	0.99999	ENSBTAG00000020191	FEV	0.0354218									TCONS_00353717	ENSBTAG00000015373	AADACL3	0.000757508	novel_195	0.038251	ENSBTAG00000015984	CADM4	0.0115274	novel_circ_0012111	0.040582	bta-miR-1343-5p	0.042149	ENSBTAG00000002391	TGFB1I1	0.0113593		TCONS_00227861	ENSBTAG00000051252	-	13:77229958-77298517	0.0167614	bta-miR-2411-3p	0.032576	XLOC_1005215	XLOC_1005215	0.00583228
TCONS_01152584	LINC14111	XLOC_1005851	XLOC_1005851	0.0366337	0.657972	bta-miR-2890	4.5264	0.042412	0.99999	XLOC_1001946	XLOC_1001946	0.000670558									TCONS_00353717	ENSBTAG00000015373	AADACL3	0.000757508	novel_195	0.038251	XLOC_1041941	XLOC_1041941	2.87951e-05	novel_circ_0012111	0.040582	bta-miR-1343-5p	0.042149	ENSBTAG00000015185	MRGPRF	0.00391941		TCONS_00920295	ENSBTAG00000046324	-	5:100490462-100623635	0.0484511	bta-miR-2411-3p	0.032576	XLOC_830139	XLOC_830139	0.0431446
TCONS_01152584	LINC14111	XLOC_1005851	XLOC_1005851	0.0366337	0.657972	bta-miR-2890	4.5264	0.042412	0.99999	ENSBTAG00000010865	CACNG2	2.14382e-10									TCONS_00691293	XLOC_601162	XLOC_601162	0.0268494	novel_195	0.038251	XLOC_794123	XLOC_794123	9.70814e-06	novel_circ_0012111	0.040582	bta-miR-1343-5p	0.042149	ENSBTAG00000007300	FHL3	0.0370093		TCONS_00920295	ENSBTAG00000046324	-	5:100490462-100623635	0.0484511	bta-miR-2411-3p	0.032576	XLOC_1005215	XLOC_1005215	0.00583228
TCONS_01152584	LINC14111	XLOC_1005851	XLOC_1005851	0.0366337	0.657972	bta-miR-2890	4.5264	0.042412	0.99999	ENSBTAG00000014194	ADARB2	0.0177151									TCONS_00691293	XLOC_601162	XLOC_601162	0.0268494	novel_195	0.038251	XLOC_1001314	XLOC_1001314	0.0371758	novel_circ_0012111	0.040582	bta-miR-1343-5p	0.042149	XLOC_563312	XLOC_563312	0.0222952		TCONS_00325067	XLOC_288861	XLOC_288861	16:6123074-6333725	0.00462118	bta-miR-2411-3p	0.032576	XLOC_830139	XLOC_830139	0.0431446
TCONS_01152638	LINC14121	XLOC_1005853	XLOC_1005853	0.0260184	0.5703	bta-miR-2890	4.5264	0.042412	0.99999	ENSBTAG00000010345	XPNPEP2	0.00595499									TCONS_00691293	XLOC_601162	XLOC_601162	0.0268494	novel_195	0.038251	XLOC_731090	XLOC_731090	0.00206845	novel_circ_0012111	0.040582	bta-miR-1343-5p	0.042149	ENSBTAG00000009987	ITGB3	0.000793835		TCONS_00325067	XLOC_288861	XLOC_288861	16:6123074-6333725	0.00462118	bta-miR-2411-3p	0.032576	XLOC_1005215	XLOC_1005215	0.00583228
TCONS_01152638	LINC14121	XLOC_1005853	XLOC_1005853	0.0260184	0.5703	bta-miR-2890	4.5264	0.042412	0.99999	ENSBTAG00000020105	AQP7	0.0407905									TCONS_00691293	XLOC_601162	XLOC_601162	0.0268494	novel_195	0.038251	ENSBTAG00000015984	CADM4	0.0115274	novel_circ_0012111	0.040582	bta-miR-1343-5p	0.042149	ENSBTAG00000020979	NGFR	0.026783		TCONS_01145943	XLOC_1002002	XLOC_1002002	NKLS02001040.1:6901-27562	0.0354104	bta-miR-2411-3p	0.032576	XLOC_830139	XLOC_830139	0.0431446
TCONS_01152638	LINC14121	XLOC_1005853	XLOC_1005853	0.0260184	0.5703	bta-miR-2890	4.5264	0.042412	0.99999	ENSBTAG00000018248	MGLL	0.0295074									TCONS_00691293	XLOC_601162	XLOC_601162	0.0268494	novel_195	0.038251	XLOC_1041941	XLOC_1041941	2.87951e-05	novel_circ_0012111	0.040582	bta-miR-1343-5p	0.042149	ENSBTAG00000008807	FBXL22	0.000475277		TCONS_01145943	XLOC_1002002	XLOC_1002002	NKLS02001040.1:6901-27562	0.0354104	bta-miR-2411-3p	0.032576	XLOC_1005215	XLOC_1005215	0.00583228
TCONS_01152638	LINC14121	XLOC_1005853	XLOC_1005853	0.0260184	0.5703	bta-miR-2890	4.5264	0.042412	0.99999	ENSBTAG00000004418	PLA2G2E	0.0206875									TCONS_01137883	XLOC_997207	XLOC_997207	0.0153931	novel_195	0.038251	XLOC_794123	XLOC_794123	9.70814e-06	novel_circ_0012111	0.040582	bta-miR-1343-5p	0.042149	ENSBTAG00000015986	NDE1	1.04949e-06		TCONS_00314636	XLOC_279960	XLOC_279960	15:46183552-46357113	0.0212179	bta-miR-2411-3p	0.032576	XLOC_830139	XLOC_830139	0.0431446
TCONS_01152638	LINC14121	XLOC_1005853	XLOC_1005853	0.0260184	0.5703	bta-miR-2890	4.5264	0.042412	0.99999	ENSBTAG00000020191	FEV	0.0354218									TCONS_01137883	XLOC_997207	XLOC_997207	0.0153931	novel_195	0.038251	XLOC_1001314	XLOC_1001314	0.0371758	novel_circ_0012111	0.040582	bta-miR-1343-5p	0.042149	ENSBTAG00000012777	SRF	0.000507067		TCONS_00314636	XLOC_279960	XLOC_279960	15:46183552-46357113	0.0212179	bta-miR-2411-3p	0.032576	XLOC_1005215	XLOC_1005215	0.00583228
TCONS_01152638	LINC14121	XLOC_1005853	XLOC_1005853	0.0260184	0.5703	bta-miR-2890	4.5264	0.042412	0.99999	XLOC_1001946	XLOC_1001946	0.000670558									TCONS_01137883	XLOC_997207	XLOC_997207	0.0153931	novel_195	0.038251	XLOC_731090	XLOC_731090	0.00206845	novel_circ_0012111	0.040582	bta-miR-1343-5p	0.042149	ENSBTAG00000008105	RBM38	1.50767e-05		TCONS_01090824	XLOC_953971	XLOC_953971	9:12043422-12089793	0.0156631	bta-miR-2411-3p	0.032576	XLOC_830139	XLOC_830139	0.0431446
TCONS_01152638	LINC14121	XLOC_1005853	XLOC_1005853	0.0260184	0.5703	bta-miR-2890	4.5264	0.042412	0.99999	ENSBTAG00000010865	CACNG2	2.14382e-10									TCONS_01137883	XLOC_997207	XLOC_997207	0.0153931	novel_195	0.038251	ENSBTAG00000015984	CADM4	0.0115274	novel_circ_0012111	0.040582	bta-miR-1343-5p	0.042149	ENSBTAG00000009190	SLC2A4	0.00573568		TCONS_01090824	XLOC_953971	XLOC_953971	9:12043422-12089793	0.0156631	bta-miR-2411-3p	0.032576	XLOC_1005215	XLOC_1005215	0.00583228
TCONS_01152638	LINC14121	XLOC_1005853	XLOC_1005853	0.0260184	0.5703	bta-miR-2890	4.5264	0.042412	0.99999	ENSBTAG00000014194	ADARB2	0.0177151									TCONS_01137883	XLOC_997207	XLOC_997207	0.0153931	novel_195	0.038251	XLOC_1041941	XLOC_1041941	2.87951e-05	novel_circ_0012111	0.040582	bta-miR-1343-5p	0.042149	ENSBTAG00000021481	CA14	0.020113		ENSBTAT00000082807	ENSBTAG00000053745	ENSBTAG00000053745	NKLS02000412.1:76470-90152	0.0397758	bta-miR-2411-3p	0.032576	XLOC_830139	XLOC_830139	0.0431446
TCONS_01141793	ENSBTAG00000048555-AS6	XLOC_999746	XLOC_999746	0.00625307	0.292022	bta-miR-2890	4.5264	0.042412	0.99999	ENSBTAG00000010345	XPNPEP2	0.00595499									TCONS_00232379	ENSBTAG00000036222	-	0.0038638	novel_195	0.038251	XLOC_794123	XLOC_794123	9.70814e-06	novel_circ_0012111	0.040582	bta-miR-1343-5p	0.042149	ENSBTAG00000002485	TNS1	0.00331303		ENSBTAT00000082807	ENSBTAG00000053745	ENSBTAG00000053745	NKLS02000412.1:76470-90152	0.0397758	bta-miR-2411-3p	0.032576	XLOC_1005215	XLOC_1005215	0.00583228
TCONS_01141793	ENSBTAG00000048555-AS6	XLOC_999746	XLOC_999746	0.00625307	0.292022	bta-miR-2890	4.5264	0.042412	0.99999	ENSBTAG00000020105	AQP7	0.0407905									TCONS_00232379	ENSBTAG00000036222	-	0.0038638	novel_195	0.038251	XLOC_1001314	XLOC_1001314	0.0371758	novel_circ_0012111	0.040582	bta-miR-1343-5p	0.042149	ENSBTAG00000018007	NR2F2	0.000537893		TCONS_00833453	XLOC_725016	XLOC_725016	4:70048716-70117283	0.0248057	bta-miR-2411-3p	0.032576	XLOC_830139	XLOC_830139	0.0431446
TCONS_01141793	ENSBTAG00000048555-AS6	XLOC_999746	XLOC_999746	0.00625307	0.292022	bta-miR-2890	4.5264	0.042412	0.99999	ENSBTAG00000018248	MGLL	0.0295074									TCONS_00232379	ENSBTAG00000036222	-	0.0038638	novel_195	0.038251	XLOC_731090	XLOC_731090	0.00206845	novel_circ_0012111	0.040582	bta-miR-1343-5p	0.042149	ENSBTAG00000018707	LDB3	3.67388e-06		TCONS_00833453	XLOC_725016	XLOC_725016	4:70048716-70117283	0.0248057	bta-miR-2411-3p	0.032576	XLOC_1005215	XLOC_1005215	0.00583228
TCONS_01141793	ENSBTAG00000048555-AS6	XLOC_999746	XLOC_999746	0.00625307	0.292022	bta-miR-2890	4.5264	0.042412	0.99999	ENSBTAG00000004418	PLA2G2E	0.0206875									TCONS_00232379	ENSBTAG00000036222	-	0.0038638	novel_195	0.038251	ENSBTAG00000015984	CADM4	0.0115274	novel_circ_0012111	0.040582	bta-miR-1343-5p	0.042149	ENSBTAG00000001640	EPB41L1	0.00474898		TCONS_01137108	XLOC_996620	XLOC_996620	NKLS02000075.1:7577-32417	0.027751	bta-miR-2411-3p	0.032576	XLOC_830139	XLOC_830139	0.0431446
TCONS_01141793	ENSBTAG00000048555-AS6	XLOC_999746	XLOC_999746	0.00625307	0.292022	bta-miR-2890	4.5264	0.042412	0.99999	ENSBTAG00000020191	FEV	0.0354218									TCONS_00232379	ENSBTAG00000036222	-	0.0038638	novel_195	0.038251	XLOC_1041941	XLOC_1041941	2.87951e-05	novel_circ_0012111	0.040582	bta-miR-1343-5p	0.042149	ENSBTAG00000006214	LOXL2	0.00172061		TCONS_01137108	XLOC_996620	XLOC_996620	NKLS02000075.1:7577-32417	0.027751	bta-miR-2411-3p	0.032576	XLOC_1005215	XLOC_1005215	0.00583228
TCONS_01141793	ENSBTAG00000048555-AS6	XLOC_999746	XLOC_999746	0.00625307	0.292022	bta-miR-2890	4.5264	0.042412	0.99999	XLOC_1001946	XLOC_1001946	0.000670558									TCONS_00062752	XLOC_057788	XLOC_057788	0.0390217	novel_195	0.038251	XLOC_794123	XLOC_794123	9.70814e-06	novel_circ_0012111	0.040582	bta-miR-1343-5p	0.042149	ENSBTAG00000021158	SATB1	9.57518e-06		TCONS_00611794	ENSBTAG00000052499	RNF39	23:28903556-28916598	0.0293607	bta-miR-2411-3p	0.032576	XLOC_830139	XLOC_830139	0.0431446
TCONS_01141793	ENSBTAG00000048555-AS6	XLOC_999746	XLOC_999746	0.00625307	0.292022	bta-miR-2890	4.5264	0.042412	0.99999	ENSBTAG00000010865	CACNG2	2.14382e-10									TCONS_00062752	XLOC_057788	XLOC_057788	0.0390217	novel_195	0.038251	XLOC_1001314	XLOC_1001314	0.0371758	novel_circ_0013869	0.003647	bta-miR-1343-5p	0.042149	XLOC_559276	XLOC_559276	0.00334277		TCONS_00611794	ENSBTAG00000052499	RNF39	23:28903556-28916598	0.0293607	bta-miR-2411-3p	0.032576	XLOC_1005215	XLOC_1005215	0.00583228
TCONS_01141793	ENSBTAG00000048555-AS6	XLOC_999746	XLOC_999746	0.00625307	0.292022	bta-miR-2890	4.5264	0.042412	0.99999	ENSBTAG00000014194	ADARB2	0.0177151									TCONS_00062752	XLOC_057788	XLOC_057788	0.0390217	novel_195	0.038251	XLOC_731090	XLOC_731090	0.00206845	novel_circ_0013869	0.003647	bta-miR-1343-5p	0.042149	ENSBTAG00000003382	RIMS4	0.00102843		TCONS_00122341	XLOC_109166	XLOC_109166	11:9839144-9892866	0.0180209	bta-miR-2411-3p	0.032576	XLOC_830139	XLOC_830139	0.0431446
TCONS_01138732	LINC10300	XLOC_997836	XLOC_997836	0.0130751	0.419157	bta-miR-2890	4.5264	0.042412	0.99999	ENSBTAG00000010345	XPNPEP2	0.00595499									TCONS_00062752	XLOC_057788	XLOC_057788	0.0390217	novel_195	0.038251	ENSBTAG00000015984	CADM4	0.0115274	novel_circ_0013869	0.003647	bta-miR-1343-5p	0.042149	ENSBTAG00000011719	HCRTR2	0.0161479		TCONS_00122341	XLOC_109166	XLOC_109166	11:9839144-9892866	0.0180209	bta-miR-2411-3p	0.032576	XLOC_1005215	XLOC_1005215	0.00583228
TCONS_01138732	LINC10300	XLOC_997836	XLOC_997836	0.0130751	0.419157	bta-miR-2890	4.5264	0.042412	0.99999	ENSBTAG00000020105	AQP7	0.0407905									TCONS_00062752	XLOC_057788	XLOC_057788	0.0390217	novel_195	0.038251	XLOC_1041941	XLOC_1041941	2.87951e-05	novel_circ_0013869	0.003647	bta-miR-1343-5p	0.042149	ENSBTAG00000020213	NIPAL4	0.0063637		TCONS_00928678	ENSBTAG00000054468	-	6:14912846-14974365	0.00254428	bta-miR-2411-3p	0.032576	XLOC_830139	XLOC_830139	0.0431446
TCONS_01138732	LINC10300	XLOC_997836	XLOC_997836	0.0130751	0.419157	bta-miR-2890	4.5264	0.042412	0.99999	ENSBTAG00000018248	MGLL	0.0295074									TCONS_00077918	ENSBTAG00000006751	TENT2	0.0415671	novel_195	0.038251	XLOC_794123	XLOC_794123	9.70814e-06	novel_circ_0013869	0.003647	bta-miR-1343-5p	0.042149	ENSBTAG00000018833	SVOP	3.88499e-07		TCONS_00928678	ENSBTAG00000054468	-	6:14912846-14974365	0.00254428	bta-miR-2411-3p	0.032576	XLOC_1005215	XLOC_1005215	0.00583228
TCONS_01138732	LINC10300	XLOC_997836	XLOC_997836	0.0130751	0.419157	bta-miR-2890	4.5264	0.042412	0.99999	ENSBTAG00000004418	PLA2G2E	0.0206875									TCONS_00077918	ENSBTAG00000006751	TENT2	0.0415671	novel_195	0.038251	XLOC_1001314	XLOC_1001314	0.0371758	novel_circ_0013869	0.003647	bta-miR-1343-5p	0.042149	ENSBTAG00000026489	TNFRSF13C	0.00185131		TCONS_00126685	XLOC_112983	XLOC_112983	11:31041414-31320819	0.00303203	bta-miR-2411-3p	0.032576	XLOC_830139	XLOC_830139	0.0431446
TCONS_01138732	LINC10300	XLOC_997836	XLOC_997836	0.0130751	0.419157	bta-miR-2890	4.5264	0.042412	0.99999	ENSBTAG00000020191	FEV	0.0354218									TCONS_00077918	ENSBTAG00000006751	TENT2	0.0415671	novel_195	0.038251	XLOC_731090	XLOC_731090	0.00206845	novel_circ_0013869	0.003647	bta-miR-1343-5p	0.042149	ENSBTAG00000012489	TMEM266	0.0247727		TCONS_00126685	XLOC_112983	XLOC_112983	11:31041414-31320819	0.00303203	bta-miR-2411-3p	0.032576	XLOC_1005215	XLOC_1005215	0.00583228
TCONS_01138732	LINC10300	XLOC_997836	XLOC_997836	0.0130751	0.419157	bta-miR-2890	4.5264	0.042412	0.99999	XLOC_1001946	XLOC_1001946	0.000670558									TCONS_00077918	ENSBTAG00000006751	TENT2	0.0415671	novel_195	0.038251	ENSBTAG00000015984	CADM4	0.0115274	novel_circ_0013869	0.003647	bta-miR-1343-5p	0.042149	ENSBTAG00000001032	PYGM	0.000787826		TCONS_00753355	XLOC_656049	XLOC_656049	29:7271971-7316618	0.0307405	bta-miR-2411-3p	0.032576	XLOC_830139	XLOC_830139	0.0431446
TCONS_01138732	LINC10300	XLOC_997836	XLOC_997836	0.0130751	0.419157	bta-miR-2890	4.5264	0.042412	0.99999	ENSBTAG00000010865	CACNG2	2.14382e-10									TCONS_00077918	ENSBTAG00000006751	TENT2	0.0415671	novel_195	0.038251	XLOC_1041941	XLOC_1041941	2.87951e-05	novel_circ_0013869	0.003647	bta-miR-1343-5p	0.042149	ENSBTAG00000018771	DNAAF1	0.0181386		TCONS_00753355	XLOC_656049	XLOC_656049	29:7271971-7316618	0.0307405	bta-miR-2411-3p	0.032576	XLOC_1005215	XLOC_1005215	0.00583228
TCONS_01138732	LINC10300	XLOC_997836	XLOC_997836	0.0130751	0.419157	bta-miR-2890	4.5264	0.042412	0.99999	ENSBTAG00000014194	ADARB2	0.0177151									TCONS_00588406	XLOC_514666	XLOC_514666	0.00109997	novel_195	0.038251	XLOC_794123	XLOC_794123	9.70814e-06	novel_circ_0013869	0.003647	bta-miR-1343-5p	0.042149	ENSBTAG00000014384	ZDHHC22	0.0304828		TCONS_00642144	XLOC_559692	XLOC_559692	24:59085649-59222599	0.000912693	bta-miR-2411-3p	0.032576	XLOC_830139	XLOC_830139	0.0431446
TCONS_00581520	FBXL2-OT2	ENSBTAG00000003952	FBXL2	0.0486628	0.743262	bta-miR-2890	4.5264	0.042412	0.99999	ENSBTAG00000010345	XPNPEP2	0.00595499									TCONS_00588406	XLOC_514666	XLOC_514666	0.00109997	novel_195	0.038251	XLOC_1001314	XLOC_1001314	0.0371758	novel_circ_0013869	0.003647	bta-miR-1343-5p	0.042149	ENSBTAG00000007888	EFR3B	0.0278376		TCONS_00642144	XLOC_559692	XLOC_559692	24:59085649-59222599	0.000912693	bta-miR-2411-3p	0.032576	XLOC_1005215	XLOC_1005215	0.00583228
TCONS_00581520	FBXL2-OT2	ENSBTAG00000003952	FBXL2	0.0486628	0.743262	bta-miR-2890	4.5264	0.042412	0.99999	ENSBTAG00000020105	AQP7	0.0407905									TCONS_00588406	XLOC_514666	XLOC_514666	0.00109997	novel_195	0.038251	XLOC_731090	XLOC_731090	0.00206845	novel_circ_0013869	0.003647	bta-miR-1343-5p	0.042149	ENSBTAG00000006052	PLCD3	0.000373306		TCONS_00367276	XLOC_326148	XLOC_326148	17:36065443-36131228	0.0182667	bta-miR-2411-3p	0.032576	XLOC_830139	XLOC_830139	0.0431446
TCONS_00581520	FBXL2-OT2	ENSBTAG00000003952	FBXL2	0.0486628	0.743262	bta-miR-2890	4.5264	0.042412	0.99999	ENSBTAG00000018248	MGLL	0.0295074									TCONS_00588406	XLOC_514666	XLOC_514666	0.00109997	novel_195	0.038251	ENSBTAG00000015984	CADM4	0.0115274	novel_circ_0013869	0.003647	bta-miR-1343-5p	0.042149	XLOC_1001314	XLOC_1001314	0.0371758		TCONS_00367276	XLOC_326148	XLOC_326148	17:36065443-36131228	0.0182667	bta-miR-2411-3p	0.032576	XLOC_1005215	XLOC_1005215	0.00583228
TCONS_00581520	FBXL2-OT2	ENSBTAG00000003952	FBXL2	0.0486628	0.743262	bta-miR-2890	4.5264	0.042412	0.99999	ENSBTAG00000004418	PLA2G2E	0.0206875									TCONS_00588406	XLOC_514666	XLOC_514666	0.00109997	novel_195	0.038251	XLOC_1041941	XLOC_1041941	2.87951e-05	novel_circ_0013869	0.003647	bta-miR-1343-5p	0.042149	ENSBTAG00000005353	DES	0.00553579		TCONS_00623989	XLOC_543270	XLOC_543270	23:29919145-29954369	0.0226249	bta-miR-2411-3p	0.032576	XLOC_830139	XLOC_830139	0.0431446
TCONS_00581520	FBXL2-OT2	ENSBTAG00000003952	FBXL2	0.0486628	0.743262	bta-miR-2890	4.5264	0.042412	0.99999	ENSBTAG00000020191	FEV	0.0354218									TCONS_00231457	XLOC_205798	XLOC_205798	0.00940903	novel_195	0.038251	XLOC_794123	XLOC_794123	9.70814e-06	novel_circ_0013869	0.003647	bta-miR-1343-5p	0.042149	ENSBTAG00000002391	TGFB1I1	0.0113593		TCONS_00623989	XLOC_543270	XLOC_543270	23:29919145-29954369	0.0226249	bta-miR-2411-3p	0.032576	XLOC_1005215	XLOC_1005215	0.00583228
TCONS_00581520	FBXL2-OT2	ENSBTAG00000003952	FBXL2	0.0486628	0.743262	bta-miR-2890	4.5264	0.042412	0.99999	XLOC_1001946	XLOC_1001946	0.000670558									TCONS_00231457	XLOC_205798	XLOC_205798	0.00940903	novel_195	0.038251	XLOC_1001314	XLOC_1001314	0.0371758	novel_circ_0013869	0.003647	bta-miR-1343-5p	0.042149	ENSBTAG00000015185	MRGPRF	0.00391941		TCONS_01021695	ENSBTAG00000033759	-	7:59639032-59756761	0.0443482	bta-miR-2411-3p	0.032576	XLOC_830139	XLOC_830139	0.0431446
TCONS_00581520	FBXL2-OT2	ENSBTAG00000003952	FBXL2	0.0486628	0.743262	bta-miR-2890	4.5264	0.042412	0.99999	ENSBTAG00000010865	CACNG2	2.14382e-10									TCONS_00231457	XLOC_205798	XLOC_205798	0.00940903	novel_195	0.038251	XLOC_731090	XLOC_731090	0.00206845	novel_circ_0013869	0.003647	bta-miR-1343-5p	0.042149	ENSBTAG00000007300	FHL3	0.0370093		TCONS_01021695	ENSBTAG00000033759	-	7:59639032-59756761	0.0443482	bta-miR-2411-3p	0.032576	XLOC_1005215	XLOC_1005215	0.00583228
TCONS_00581520	FBXL2-OT2	ENSBTAG00000003952	FBXL2	0.0486628	0.743262	bta-miR-2890	4.5264	0.042412	0.99999	ENSBTAG00000014194	ADARB2	0.0177151									TCONS_00231457	XLOC_205798	XLOC_205798	0.00940903	novel_195	0.038251	ENSBTAG00000015984	CADM4	0.0115274	novel_circ_0013869	0.003647	bta-miR-1343-5p	0.042149	XLOC_563312	XLOC_563312	0.0222952		TCONS_01141051	XLOC_999378	XLOC_999378	NKLS02000520.1:5194-17723	0.0163756	bta-miR-2411-3p	0.032576	XLOC_830139	XLOC_830139	0.0431446
ENSBTAT00000081540	ENSBTAT00000081540	ENSBTAG00000055063	ENSBTAG00000055063	0.00328085	0.212352	bta-miR-2890	4.5264	0.042412	0.99999	ENSBTAG00000010345	XPNPEP2	0.00595499									TCONS_00231457	XLOC_205798	XLOC_205798	0.00940903	novel_195	0.038251	XLOC_1041941	XLOC_1041941	2.87951e-05	novel_circ_0013869	0.003647	bta-miR-1343-5p	0.042149	ENSBTAG00000009987	ITGB3	0.000793835		TCONS_01141051	XLOC_999378	XLOC_999378	NKLS02000520.1:5194-17723	0.0163756	bta-miR-2411-3p	0.032576	XLOC_1005215	XLOC_1005215	0.00583228
ENSBTAT00000081540	ENSBTAT00000081540	ENSBTAG00000055063	ENSBTAG00000055063	0.00328085	0.212352	bta-miR-2890	4.5264	0.042412	0.99999	ENSBTAG00000020105	AQP7	0.0407905									TCONS_01165374	XLOC_1016521	XLOC_1016521	0.0244268	novel_195	0.038251	XLOC_794123	XLOC_794123	9.70814e-06	novel_circ_0013869	0.003647	bta-miR-1343-5p	0.042149	ENSBTAG00000020979	NGFR	0.026783		TCONS_00005938	XLOC_005658	XLOC_005658	1:24534615-24540674	0.0266604	bta-miR-2411-3p	0.032576	XLOC_830139	XLOC_830139	0.0431446
ENSBTAT00000081540	ENSBTAT00000081540	ENSBTAG00000055063	ENSBTAG00000055063	0.00328085	0.212352	bta-miR-2890	4.5264	0.042412	0.99999	ENSBTAG00000018248	MGLL	0.0295074									TCONS_01165374	XLOC_1016521	XLOC_1016521	0.0244268	novel_195	0.038251	XLOC_1001314	XLOC_1001314	0.0371758	novel_circ_0013869	0.003647	bta-miR-1343-5p	0.042149	ENSBTAG00000008807	FBXL22	0.000475277		TCONS_00005938	XLOC_005658	XLOC_005658	1:24534615-24540674	0.0266604	bta-miR-2411-3p	0.032576	XLOC_1005215	XLOC_1005215	0.00583228
ENSBTAT00000081540	ENSBTAT00000081540	ENSBTAG00000055063	ENSBTAG00000055063	0.00328085	0.212352	bta-miR-2890	4.5264	0.042412	0.99999	ENSBTAG00000004418	PLA2G2E	0.0206875									TCONS_01165374	XLOC_1016521	XLOC_1016521	0.0244268	novel_195	0.038251	XLOC_731090	XLOC_731090	0.00206845	novel_circ_0013869	0.003647	bta-miR-1343-5p	0.042149	ENSBTAG00000015986	NDE1	1.04949e-06		TCONS_00436187	XLOC_380312	XLOC_380312	19:54312705-54325921	0.0207058	bta-miR-2411-3p	0.032576	XLOC_830139	XLOC_830139	0.0431446
ENSBTAT00000081540	ENSBTAT00000081540	ENSBTAG00000055063	ENSBTAG00000055063	0.00328085	0.212352	bta-miR-2890	4.5264	0.042412	0.99999	ENSBTAG00000020191	FEV	0.0354218									TCONS_01165374	XLOC_1016521	XLOC_1016521	0.0244268	novel_195	0.038251	ENSBTAG00000015984	CADM4	0.0115274	novel_circ_0013869	0.003647	bta-miR-1343-5p	0.042149	ENSBTAG00000012777	SRF	0.000507067		TCONS_00436187	XLOC_380312	XLOC_380312	19:54312705-54325921	0.0207058	bta-miR-2411-3p	0.032576	XLOC_1005215	XLOC_1005215	0.00583228
ENSBTAT00000081540	ENSBTAT00000081540	ENSBTAG00000055063	ENSBTAG00000055063	0.00328085	0.212352	bta-miR-2890	4.5264	0.042412	0.99999	XLOC_1001946	XLOC_1001946	0.000670558									TCONS_01165374	XLOC_1016521	XLOC_1016521	0.0244268	novel_195	0.038251	XLOC_1041941	XLOC_1041941	2.87951e-05	novel_circ_0013869	0.003647	bta-miR-1343-5p	0.042149	ENSBTAG00000008105	RBM38	1.50767e-05		TCONS_00013688	XLOC_013012	XLOC_013012	1:54556759-54580206	0.0333083	bta-miR-2411-3p	0.032576	XLOC_830139	XLOC_830139	0.0431446
ENSBTAT00000081540	ENSBTAT00000081540	ENSBTAG00000055063	ENSBTAG00000055063	0.00328085	0.212352	bta-miR-2890	4.5264	0.042412	0.99999	ENSBTAG00000010865	CACNG2	2.14382e-10									TCONS_00081269	ENSBTAG00000008466	CCNB1IP1	0.038949	novel_195	0.038251	XLOC_794123	XLOC_794123	9.70814e-06	novel_circ_0013869	0.003647	bta-miR-1343-5p	0.042149	ENSBTAG00000009190	SLC2A4	0.00573568		TCONS_00013688	XLOC_013012	XLOC_013012	1:54556759-54580206	0.0333083	bta-miR-2411-3p	0.032576	XLOC_1005215	XLOC_1005215	0.00583228
ENSBTAT00000081540	ENSBTAT00000081540	ENSBTAG00000055063	ENSBTAG00000055063	0.00328085	0.212352	bta-miR-2890	4.5264	0.042412	0.99999	ENSBTAG00000014194	ADARB2	0.0177151									TCONS_00081269	ENSBTAG00000008466	CCNB1IP1	0.038949	novel_195	0.038251	XLOC_1001314	XLOC_1001314	0.0371758	novel_circ_0013869	0.003647	bta-miR-1343-5p	0.042149	ENSBTAG00000021481	CA14	0.020113		TCONS_01153771	ENSBTAG00000051588	-	NKLS02001967.1:37157-101475	0.0232695	bta-miR-2411-3p	0.032576	XLOC_830139	XLOC_830139	0.0431446
TCONS_01145887	LINC12291	XLOC_1001987	XLOC_1001987	0.0141858	0.436046	bta-miR-2890	4.5264	0.042412	0.99999	ENSBTAG00000010345	XPNPEP2	0.00595499									TCONS_00081269	ENSBTAG00000008466	CCNB1IP1	0.038949	novel_195	0.038251	XLOC_731090	XLOC_731090	0.00206845	novel_circ_0013869	0.003647	bta-miR-1343-5p	0.042149	ENSBTAG00000002485	TNS1	0.00331303		TCONS_01153771	ENSBTAG00000051588	-	NKLS02001967.1:37157-101475	0.0232695	bta-miR-2411-3p	0.032576	XLOC_1005215	XLOC_1005215	0.00583228
TCONS_01145887	LINC12291	XLOC_1001987	XLOC_1001987	0.0141858	0.436046	bta-miR-2890	4.5264	0.042412	0.99999	ENSBTAG00000020105	AQP7	0.0407905									TCONS_00081269	ENSBTAG00000008466	CCNB1IP1	0.038949	novel_195	0.038251	ENSBTAG00000015984	CADM4	0.0115274	novel_circ_0013869	0.003647	bta-miR-1343-5p	0.042149	ENSBTAG00000018007	NR2F2	0.000537893		TCONS_00210332	ENSBTAG00000051621	SLX4IP	13:3728373-3926394	0.0327687	bta-miR-2411-3p	0.032576	XLOC_830139	XLOC_830139	0.0431446
TCONS_01145887	LINC12291	XLOC_1001987	XLOC_1001987	0.0141858	0.436046	bta-miR-2890	4.5264	0.042412	0.99999	ENSBTAG00000018248	MGLL	0.0295074									TCONS_00081269	ENSBTAG00000008466	CCNB1IP1	0.038949	novel_195	0.038251	XLOC_1041941	XLOC_1041941	2.87951e-05	novel_circ_0013869	0.003647	bta-miR-1343-5p	0.042149	ENSBTAG00000018707	LDB3	3.67388e-06		TCONS_00210332	ENSBTAG00000051621	SLX4IP	13:3728373-3926394	0.0327687	bta-miR-2411-3p	0.032576	XLOC_1005215	XLOC_1005215	0.00583228
TCONS_01145887	LINC12291	XLOC_1001987	XLOC_1001987	0.0141858	0.436046	bta-miR-2890	4.5264	0.042412	0.99999	ENSBTAG00000004418	PLA2G2E	0.0206875									TCONS_00355450	ENSBTAG00000000795	NMNAT2	0.000209514	novel_195	0.038251	XLOC_794123	XLOC_794123	9.70814e-06	novel_circ_0013869	0.003647	bta-miR-1343-5p	0.042149	ENSBTAG00000001640	EPB41L1	0.00474898		TCONS_00681860	XLOC_592971	XLOC_592971	26:20538767-20620687	2.66992e-05	bta-miR-2411-3p	0.032576	XLOC_830139	XLOC_830139	0.0431446
TCONS_01145887	LINC12291	XLOC_1001987	XLOC_1001987	0.0141858	0.436046	bta-miR-2890	4.5264	0.042412	0.99999	ENSBTAG00000020191	FEV	0.0354218									TCONS_00355450	ENSBTAG00000000795	NMNAT2	0.000209514	novel_195	0.038251	XLOC_1001314	XLOC_1001314	0.0371758	novel_circ_0013869	0.003647	bta-miR-1343-5p	0.042149	ENSBTAG00000006214	LOXL2	0.00172061		TCONS_00681860	XLOC_592971	XLOC_592971	26:20538767-20620687	2.66992e-05	bta-miR-2411-3p	0.032576	XLOC_1005215	XLOC_1005215	0.00583228
TCONS_01145887	LINC12291	XLOC_1001987	XLOC_1001987	0.0141858	0.436046	bta-miR-2890	4.5264	0.042412	0.99999	XLOC_1001946	XLOC_1001946	0.000670558									TCONS_00355450	ENSBTAG00000000795	NMNAT2	0.000209514	novel_195	0.038251	XLOC_731090	XLOC_731090	0.00206845	novel_circ_0013869	0.003647	bta-miR-1343-5p	0.042149	ENSBTAG00000021158	SATB1	9.57518e-06		TCONS_00818180	XLOC_711104	XLOC_711104	3:119824412-119828110	0.0358172	bta-miR-2411-3p	0.032576	XLOC_830139	XLOC_830139	0.0431446
TCONS_01145887	LINC12291	XLOC_1001987	XLOC_1001987	0.0141858	0.436046	bta-miR-2890	4.5264	0.042412	0.99999	ENSBTAG00000010865	CACNG2	2.14382e-10									TCONS_00355450	ENSBTAG00000000795	NMNAT2	0.000209514	novel_195	0.038251	ENSBTAG00000015984	CADM4	0.0115274	novel_circ_0012129	0.012085	bta-miR-1343-5p	0.042149	XLOC_559276	XLOC_559276	0.00334277		TCONS_00818180	XLOC_711104	XLOC_711104	3:119824412-119828110	0.0358172	bta-miR-2411-3p	0.032576	XLOC_1005215	XLOC_1005215	0.00583228
TCONS_01145887	LINC12291	XLOC_1001987	XLOC_1001987	0.0141858	0.436046	bta-miR-2890	4.5264	0.042412	0.99999	ENSBTAG00000014194	ADARB2	0.0177151									TCONS_00355450	ENSBTAG00000000795	NMNAT2	0.000209514	novel_195	0.038251	XLOC_1041941	XLOC_1041941	2.87951e-05	novel_circ_0012129	0.012085	bta-miR-1343-5p	0.042149	ENSBTAG00000003382	RIMS4	0.00102843		TCONS_00663556	XLOC_578367	XLOC_578367	25:27000711-27002796	0.0410695	bta-miR-2411-3p	0.032576	XLOC_830139	XLOC_830139	0.0431446
TCONS_00419542	ENSBTAG00000050227-OT9	ENSBTAG00000050227	-	0.0330206	0.626386	bta-miR-2890	4.5264	0.042412	0.99999	ENSBTAG00000010345	XPNPEP2	0.00595499									TCONS_01152144	XLOC_1005763	XLOC_1005763	0.041017	novel_195	0.038251	XLOC_794123	XLOC_794123	9.70814e-06	novel_circ_0012129	0.012085	bta-miR-1343-5p	0.042149	ENSBTAG00000011719	HCRTR2	0.0161479		TCONS_00663556	XLOC_578367	XLOC_578367	25:27000711-27002796	0.0410695	bta-miR-2411-3p	0.032576	XLOC_1005215	XLOC_1005215	0.00583228
TCONS_00419542	ENSBTAG00000050227-OT9	ENSBTAG00000050227	-	0.0330206	0.626386	bta-miR-2890	4.5264	0.042412	0.99999	ENSBTAG00000020105	AQP7	0.0407905									TCONS_01152144	XLOC_1005763	XLOC_1005763	0.041017	novel_195	0.038251	XLOC_1001314	XLOC_1001314	0.0371758	novel_circ_0012129	0.012085	bta-miR-1343-5p	0.042149	ENSBTAG00000020213	NIPAL4	0.0063637		TCONS_00250109	ENSBTAG00000008597	SLC45A4	14:2686596-2695885	0.0260425	bta-miR-2411-3p	0.032576	XLOC_830139	XLOC_830139	0.0431446
TCONS_00419542	ENSBTAG00000050227-OT9	ENSBTAG00000050227	-	0.0330206	0.626386	bta-miR-2890	4.5264	0.042412	0.99999	ENSBTAG00000018248	MGLL	0.0295074									TCONS_01152144	XLOC_1005763	XLOC_1005763	0.041017	novel_195	0.038251	XLOC_731090	XLOC_731090	0.00206845	novel_circ_0012129	0.012085	bta-miR-1343-5p	0.042149	ENSBTAG00000018833	SVOP	3.88499e-07		TCONS_00250109	ENSBTAG00000008597	SLC45A4	14:2686596-2695885	0.0260425	bta-miR-2411-3p	0.032576	XLOC_1005215	XLOC_1005215	0.00583228
TCONS_00419542	ENSBTAG00000050227-OT9	ENSBTAG00000050227	-	0.0330206	0.626386	bta-miR-2890	4.5264	0.042412	0.99999	ENSBTAG00000004418	PLA2G2E	0.0206875									TCONS_01152144	XLOC_1005763	XLOC_1005763	0.041017	novel_195	0.038251	ENSBTAG00000015984	CADM4	0.0115274	novel_circ_0012129	0.012085	bta-miR-1343-5p	0.042149	ENSBTAG00000026489	TNFRSF13C	0.00185131		TCONS_00308878	XLOC_274967	XLOC_274967	15:18307844-18360040	0.00700936	bta-miR-2411-3p	0.032576	XLOC_830139	XLOC_830139	0.0431446
TCONS_00419542	ENSBTAG00000050227-OT9	ENSBTAG00000050227	-	0.0330206	0.626386	bta-miR-2890	4.5264	0.042412	0.99999	ENSBTAG00000020191	FEV	0.0354218									TCONS_01152144	XLOC_1005763	XLOC_1005763	0.041017	novel_195	0.038251	XLOC_1041941	XLOC_1041941	2.87951e-05	novel_circ_0012129	0.012085	bta-miR-1343-5p	0.042149	ENSBTAG00000012489	TMEM266	0.0247727		TCONS_00308878	XLOC_274967	XLOC_274967	15:18307844-18360040	0.00700936	bta-miR-2411-3p	0.032576	XLOC_1005215	XLOC_1005215	0.00583228
TCONS_00419542	ENSBTAG00000050227-OT9	ENSBTAG00000050227	-	0.0330206	0.626386	bta-miR-2890	4.5264	0.042412	0.99999	XLOC_1001946	XLOC_1001946	0.000670558									TCONS_00620204	XLOC_540498	XLOC_540498	0.0150917	novel_195	0.038251	XLOC_794123	XLOC_794123	9.70814e-06	novel_circ_0012129	0.012085	bta-miR-1343-5p	0.042149	ENSBTAG00000001032	PYGM	0.000787826		TCONS_00924305	XLOC_804363	XLOC_804363	5:118051350-118080120	0.00151056	bta-miR-2411-3p	0.032576	XLOC_830139	XLOC_830139	0.0431446
TCONS_00419542	ENSBTAG00000050227-OT9	ENSBTAG00000050227	-	0.0330206	0.626386	bta-miR-2890	4.5264	0.042412	0.99999	ENSBTAG00000010865	CACNG2	2.14382e-10									TCONS_00620204	XLOC_540498	XLOC_540498	0.0150917	novel_195	0.038251	XLOC_1001314	XLOC_1001314	0.0371758	novel_circ_0012129	0.012085	bta-miR-1343-5p	0.042149	ENSBTAG00000018771	DNAAF1	0.0181386		TCONS_00924305	XLOC_804363	XLOC_804363	5:118051350-118080120	0.00151056	bta-miR-2411-3p	0.032576	XLOC_1005215	XLOC_1005215	0.00583228
TCONS_00419542	ENSBTAG00000050227-OT9	ENSBTAG00000050227	-	0.0330206	0.626386	bta-miR-2890	4.5264	0.042412	0.99999	ENSBTAG00000014194	ADARB2	0.0177151									TCONS_00620204	XLOC_540498	XLOC_540498	0.0150917	novel_195	0.038251	XLOC_731090	XLOC_731090	0.00206845	novel_circ_0012129	0.012085	bta-miR-1343-5p	0.042149	ENSBTAG00000014384	ZDHHC22	0.0304828		TCONS_00474400	XLOC_412358	XLOC_412358	2:98468786-98559158	0.00697565	bta-miR-2411-3p	0.032576	XLOC_830139	XLOC_830139	0.0431446
TCONS_00702053	LINC6254	XLOC_610391	XLOC_610391	0.0137704	0.430564	bta-miR-2890	4.5264	0.042412	0.99999	ENSBTAG00000010345	XPNPEP2	0.00595499									TCONS_00620204	XLOC_540498	XLOC_540498	0.0150917	novel_195	0.038251	ENSBTAG00000015984	CADM4	0.0115274	novel_circ_0012129	0.012085	bta-miR-1343-5p	0.042149	ENSBTAG00000007888	EFR3B	0.0278376		TCONS_00474400	XLOC_412358	XLOC_412358	2:98468786-98559158	0.00697565	bta-miR-2411-3p	0.032576	XLOC_1005215	XLOC_1005215	0.00583228
TCONS_00702053	LINC6254	XLOC_610391	XLOC_610391	0.0137704	0.430564	bta-miR-2890	4.5264	0.042412	0.99999	ENSBTAG00000020105	AQP7	0.0407905									TCONS_00620204	XLOC_540498	XLOC_540498	0.0150917	novel_195	0.038251	XLOC_1041941	XLOC_1041941	2.87951e-05	novel_circ_0012129	0.012085	bta-miR-1343-5p	0.042149	ENSBTAG00000006052	PLCD3	0.000373306		TCONS_00541654	XLOC_473112	XLOC_473112	20:47569588-47648094	0.0367817	bta-miR-2411-3p	0.032576	XLOC_830139	XLOC_830139	0.0431446
TCONS_00702053	LINC6254	XLOC_610391	XLOC_610391	0.0137704	0.430564	bta-miR-2890	4.5264	0.042412	0.99999	ENSBTAG00000018248	MGLL	0.0295074									TCONS_00125423	XLOC_111893	XLOC_111893	0.0482641	novel_195	0.038251	XLOC_794123	XLOC_794123	9.70814e-06	novel_circ_0012129	0.012085	bta-miR-1343-5p	0.042149	XLOC_1001314	XLOC_1001314	0.0371758		TCONS_00541654	XLOC_473112	XLOC_473112	20:47569588-47648094	0.0367817	bta-miR-2411-3p	0.032576	XLOC_1005215	XLOC_1005215	0.00583228
TCONS_00702053	LINC6254	XLOC_610391	XLOC_610391	0.0137704	0.430564	bta-miR-2890	4.5264	0.042412	0.99999	ENSBTAG00000004418	PLA2G2E	0.0206875									TCONS_00125423	XLOC_111893	XLOC_111893	0.0482641	novel_195	0.038251	XLOC_1001314	XLOC_1001314	0.0371758	novel_circ_0012129	0.012085	bta-miR-1343-5p	0.042149	ENSBTAG00000005353	DES	0.00553579		TCONS_01150435	XLOC_1005003	XLOC_1005003	NKLS02001553.1:40349-47782	0.0353126	bta-miR-2411-3p	0.032576	XLOC_830139	XLOC_830139	0.0431446
TCONS_00702053	LINC6254	XLOC_610391	XLOC_610391	0.0137704	0.430564	bta-miR-2890	4.5264	0.042412	0.99999	ENSBTAG00000020191	FEV	0.0354218									TCONS_00125423	XLOC_111893	XLOC_111893	0.0482641	novel_195	0.038251	XLOC_731090	XLOC_731090	0.00206845	novel_circ_0012129	0.012085	bta-miR-1343-5p	0.042149	ENSBTAG00000002391	TGFB1I1	0.0113593		TCONS_01150435	XLOC_1005003	XLOC_1005003	NKLS02001553.1:40349-47782	0.0353126	bta-miR-2411-3p	0.032576	XLOC_1005215	XLOC_1005215	0.00583228
TCONS_00702053	LINC6254	XLOC_610391	XLOC_610391	0.0137704	0.430564	bta-miR-2890	4.5264	0.042412	0.99999	XLOC_1001946	XLOC_1001946	0.000670558									TCONS_00125423	XLOC_111893	XLOC_111893	0.0482641	novel_195	0.038251	ENSBTAG00000015984	CADM4	0.0115274	novel_circ_0012129	0.012085	bta-miR-1343-5p	0.042149	ENSBTAG00000015185	MRGPRF	0.00391941		TCONS_00370062	XLOC_328671	XLOC_328671	17:51720517-51756639	0.0421241	bta-miR-2411-3p	0.032576	XLOC_830139	XLOC_830139	0.0431446
TCONS_00702053	LINC6254	XLOC_610391	XLOC_610391	0.0137704	0.430564	bta-miR-2890	4.5264	0.042412	0.99999	ENSBTAG00000010865	CACNG2	2.14382e-10									TCONS_00125423	XLOC_111893	XLOC_111893	0.0482641	novel_195	0.038251	XLOC_1041941	XLOC_1041941	2.87951e-05	novel_circ_0012129	0.012085	bta-miR-1343-5p	0.042149	ENSBTAG00000007300	FHL3	0.0370093		TCONS_00370062	XLOC_328671	XLOC_328671	17:51720517-51756639	0.0421241	bta-miR-2411-3p	0.032576	XLOC_1005215	XLOC_1005215	0.00583228
TCONS_00702053	LINC6254	XLOC_610391	XLOC_610391	0.0137704	0.430564	bta-miR-2890	4.5264	0.042412	0.99999	ENSBTAG00000014194	ADARB2	0.0177151									TCONS_00247211	XLOC_219219	XLOC_219219	0.0245313	novel_195	0.038251	XLOC_794123	XLOC_794123	9.70814e-06	novel_circ_0012129	0.012085	bta-miR-1343-5p	0.042149	XLOC_563312	XLOC_563312	0.0222952		TCONS_00419542	ENSBTAG00000050227	-	18:50823354-50837649	0.029617	bta-miR-2411-3p	0.032576	XLOC_830139	XLOC_830139	0.0431446
TCONS_00982521	LINC8607	XLOC_857204	XLOC_857204	0.0361202	0.653006	bta-miR-2890	4.5264	0.042412	0.99999	ENSBTAG00000010345	XPNPEP2	0.00595499									TCONS_00247211	XLOC_219219	XLOC_219219	0.0245313	novel_195	0.038251	XLOC_1001314	XLOC_1001314	0.0371758	novel_circ_0012129	0.012085	bta-miR-1343-5p	0.042149	ENSBTAG00000009987	ITGB3	0.000793835		TCONS_00419542	ENSBTAG00000050227	-	18:50823354-50837649	0.029617	bta-miR-2411-3p	0.032576	XLOC_1005215	XLOC_1005215	0.00583228
TCONS_00982521	LINC8607	XLOC_857204	XLOC_857204	0.0361202	0.653006	bta-miR-2890	4.5264	0.042412	0.99999	ENSBTAG00000020105	AQP7	0.0407905									TCONS_00247211	XLOC_219219	XLOC_219219	0.0245313	novel_195	0.038251	XLOC_731090	XLOC_731090	0.00206845	novel_circ_0012129	0.012085	bta-miR-1343-5p	0.042149	ENSBTAG00000020979	NGFR	0.026783		TCONS_00316417	ENSBTAG00000048088	-	15:54304408-54372426	0.00394817	bta-miR-2411-3p	0.032576	XLOC_830139	XLOC_830139	0.0431446
TCONS_00982521	LINC8607	XLOC_857204	XLOC_857204	0.0361202	0.653006	bta-miR-2890	4.5264	0.042412	0.99999	ENSBTAG00000018248	MGLL	0.0295074									TCONS_00247211	XLOC_219219	XLOC_219219	0.0245313	novel_195	0.038251	ENSBTAG00000015984	CADM4	0.0115274	novel_circ_0012129	0.012085	bta-miR-1343-5p	0.042149	ENSBTAG00000008807	FBXL22	0.000475277		TCONS_00316417	ENSBTAG00000048088	-	15:54304408-54372426	0.00394817	bta-miR-2411-3p	0.032576	XLOC_1005215	XLOC_1005215	0.00583228
TCONS_00982521	LINC8607	XLOC_857204	XLOC_857204	0.0361202	0.653006	bta-miR-2890	4.5264	0.042412	0.99999	ENSBTAG00000004418	PLA2G2E	0.0206875									TCONS_00247211	XLOC_219219	XLOC_219219	0.0245313	novel_195	0.038251	XLOC_1041941	XLOC_1041941	2.87951e-05	novel_circ_0012129	0.012085	bta-miR-1343-5p	0.042149	ENSBTAG00000015986	NDE1	1.04949e-06		TCONS_01153764	ENSBTAG00000053804	-	NKLS02001967.1:36437-46443	0.0350181	bta-miR-2411-3p	0.032576	XLOC_830139	XLOC_830139	0.0431446
TCONS_00982521	LINC8607	XLOC_857204	XLOC_857204	0.0361202	0.653006	bta-miR-2890	4.5264	0.042412	0.99999	ENSBTAG00000020191	FEV	0.0354218									TCONS_00423817	XLOC_371258	XLOC_371258	0.0156211	novel_195	0.038251	XLOC_794123	XLOC_794123	9.70814e-06	novel_circ_0012129	0.012085	bta-miR-1343-5p	0.042149	ENSBTAG00000012777	SRF	0.000507067		TCONS_01153764	ENSBTAG00000053804	-	NKLS02001967.1:36437-46443	0.0350181	bta-miR-2411-3p	0.032576	XLOC_1005215	XLOC_1005215	0.00583228
TCONS_00982521	LINC8607	XLOC_857204	XLOC_857204	0.0361202	0.653006	bta-miR-2890	4.5264	0.042412	0.99999	XLOC_1001946	XLOC_1001946	0.000670558									TCONS_00423817	XLOC_371258	XLOC_371258	0.0156211	novel_195	0.038251	XLOC_1001314	XLOC_1001314	0.0371758	novel_circ_0012129	0.012085	bta-miR-1343-5p	0.042149	ENSBTAG00000008105	RBM38	1.50767e-05		TCONS_00323907	XLOC_288038	XLOC_288038	16:1791707-1801267	0.0244807	bta-miR-2411-3p	0.032576	XLOC_830139	XLOC_830139	0.0431446
TCONS_00982521	LINC8607	XLOC_857204	XLOC_857204	0.0361202	0.653006	bta-miR-2890	4.5264	0.042412	0.99999	ENSBTAG00000010865	CACNG2	2.14382e-10									TCONS_00423817	XLOC_371258	XLOC_371258	0.0156211	novel_195	0.038251	XLOC_731090	XLOC_731090	0.00206845	novel_circ_0012129	0.012085	bta-miR-1343-5p	0.042149	ENSBTAG00000009190	SLC2A4	0.00573568		TCONS_00323907	XLOC_288038	XLOC_288038	16:1791707-1801267	0.0244807	bta-miR-2411-3p	0.032576	XLOC_1005215	XLOC_1005215	0.00583228
TCONS_00982521	LINC8607	XLOC_857204	XLOC_857204	0.0361202	0.653006	bta-miR-2890	4.5264	0.042412	0.99999	ENSBTAG00000014194	ADARB2	0.0177151									TCONS_00423817	XLOC_371258	XLOC_371258	0.0156211	novel_195	0.038251	ENSBTAG00000015984	CADM4	0.0115274	novel_circ_0012129	0.012085	bta-miR-1343-5p	0.042149	ENSBTAG00000021481	CA14	0.020113		TCONS_00618902	ENSBTAG00000019684	NUDT3	23:8342685-8370250	0.0101633	bta-miR-2411-3p	0.032576	XLOC_830139	XLOC_830139	0.0431446
TCONS_00293434	ENSBTAG00000020046-AS2	XLOC_261268	XLOC_261268	0.0205534	0.514603	bta-miR-2890	4.5264	0.042412	0.99999	ENSBTAG00000010345	XPNPEP2	0.00595499									TCONS_00423817	XLOC_371258	XLOC_371258	0.0156211	novel_195	0.038251	XLOC_1041941	XLOC_1041941	2.87951e-05	novel_circ_0012129	0.012085	bta-miR-1343-5p	0.042149	ENSBTAG00000002485	TNS1	0.00331303		TCONS_00618902	ENSBTAG00000019684	NUDT3	23:8342685-8370250	0.0101633	bta-miR-2411-3p	0.032576	XLOC_1005215	XLOC_1005215	0.00583228
TCONS_00293434	ENSBTAG00000020046-AS2	XLOC_261268	XLOC_261268	0.0205534	0.514603	bta-miR-2890	4.5264	0.042412	0.99999	ENSBTAG00000020105	AQP7	0.0407905									TCONS_00603561	XLOC_526905	XLOC_526905	0.0188322	novel_195	0.038251	XLOC_794123	XLOC_794123	9.70814e-06	novel_circ_0012129	0.012085	bta-miR-1343-5p	0.042149	ENSBTAG00000018007	NR2F2	0.000537893		TCONS_00875122	ENSBTAG00000051267	CRADD	5:23473232-23516684	0.0473771	bta-miR-2411-3p	0.032576	XLOC_830139	XLOC_830139	0.0431446
TCONS_00293434	ENSBTAG00000020046-AS2	XLOC_261268	XLOC_261268	0.0205534	0.514603	bta-miR-2890	4.5264	0.042412	0.99999	ENSBTAG00000018248	MGLL	0.0295074									TCONS_00603561	XLOC_526905	XLOC_526905	0.0188322	novel_195	0.038251	XLOC_1001314	XLOC_1001314	0.0371758	novel_circ_0012129	0.012085	bta-miR-1343-5p	0.042149	ENSBTAG00000018707	LDB3	3.67388e-06		TCONS_00875122	ENSBTAG00000051267	CRADD	5:23473232-23516684	0.0473771	bta-miR-2411-3p	0.032576	XLOC_1005215	XLOC_1005215	0.00583228
TCONS_00293434	ENSBTAG00000020046-AS2	XLOC_261268	XLOC_261268	0.0205534	0.514603	bta-miR-2890	4.5264	0.042412	0.99999	ENSBTAG00000004418	PLA2G2E	0.0206875									TCONS_00603561	XLOC_526905	XLOC_526905	0.0188322	novel_195	0.038251	XLOC_731090	XLOC_731090	0.00206845	novel_circ_0012129	0.012085	bta-miR-1343-5p	0.042149	ENSBTAG00000001640	EPB41L1	0.00474898		TCONS_00571019	ENSBTAG00000048792	NRG4	21:31219053-31336886	0.0494665	bta-miR-2411-3p	0.032576	XLOC_830139	XLOC_830139	0.0431446
TCONS_00293434	ENSBTAG00000020046-AS2	XLOC_261268	XLOC_261268	0.0205534	0.514603	bta-miR-2890	4.5264	0.042412	0.99999	ENSBTAG00000020191	FEV	0.0354218									TCONS_00603561	XLOC_526905	XLOC_526905	0.0188322	novel_195	0.038251	ENSBTAG00000015984	CADM4	0.0115274	novel_circ_0012129	0.012085	bta-miR-1343-5p	0.042149	ENSBTAG00000006214	LOXL2	0.00172061		TCONS_00571019	ENSBTAG00000048792	NRG4	21:31219053-31336886	0.0494665	bta-miR-2411-3p	0.032576	XLOC_1005215	XLOC_1005215	0.00583228
TCONS_00293434	ENSBTAG00000020046-AS2	XLOC_261268	XLOC_261268	0.0205534	0.514603	bta-miR-2890	4.5264	0.042412	0.99999	XLOC_1001946	XLOC_1001946	0.000670558									TCONS_00603561	XLOC_526905	XLOC_526905	0.0188322	novel_195	0.038251	XLOC_1041941	XLOC_1041941	2.87951e-05	novel_circ_0012129	0.012085	bta-miR-1343-5p	0.042149	ENSBTAG00000021158	SATB1	9.57518e-06		TCONS_00350259	ENSBTAG00000051176	-	16:45588243-45603266	0.00911093	bta-miR-2411-3p	0.032576	XLOC_830139	XLOC_830139	0.0431446
TCONS_00293434	ENSBTAG00000020046-AS2	XLOC_261268	XLOC_261268	0.0205534	0.514603	bta-miR-2890	4.5264	0.042412	0.99999	ENSBTAG00000010865	CACNG2	2.14382e-10									TCONS_00333657	XLOC_296718	XLOC_296718	0.036855	novel_195	0.038251	XLOC_794123	XLOC_794123	9.70814e-06	novel_circ_0015854	1.5523e-06	bta-miR-1343-5p	0.042149	XLOC_559276	XLOC_559276	0.00334277		TCONS_00350259	ENSBTAG00000051176	-	16:45588243-45603266	0.00911093	bta-miR-2411-3p	0.032576	XLOC_1005215	XLOC_1005215	0.00583228
TCONS_00293434	ENSBTAG00000020046-AS2	XLOC_261268	XLOC_261268	0.0205534	0.514603	bta-miR-2890	4.5264	0.042412	0.99999	ENSBTAG00000014194	ADARB2	0.0177151									TCONS_00333657	XLOC_296718	XLOC_296718	0.036855	novel_195	0.038251	XLOC_1001314	XLOC_1001314	0.0371758	novel_circ_0015854	1.5523e-06	bta-miR-1343-5p	0.042149	ENSBTAG00000003382	RIMS4	0.00102843		TCONS_00503663	XLOC_438616	XLOC_438616	2:92573841-92575109	0.00333534	bta-miR-2411-3p	0.032576	XLOC_830139	XLOC_830139	0.0431446
TCONS_00396420	ENSBTAG00000001851-OT1	ENSBTAG00000001851	-	0.0123735	0.409479	bta-miR-2890	4.5264	0.042412	0.99999	ENSBTAG00000010345	XPNPEP2	0.00595499									TCONS_00333657	XLOC_296718	XLOC_296718	0.036855	novel_195	0.038251	XLOC_731090	XLOC_731090	0.00206845	novel_circ_0015854	1.5523e-06	bta-miR-1343-5p	0.042149	ENSBTAG00000011719	HCRTR2	0.0161479		TCONS_00503663	XLOC_438616	XLOC_438616	2:92573841-92575109	0.00333534	bta-miR-2411-3p	0.032576	XLOC_1005215	XLOC_1005215	0.00583228
TCONS_00396420	ENSBTAG00000001851-OT1	ENSBTAG00000001851	-	0.0123735	0.409479	bta-miR-2890	4.5264	0.042412	0.99999	ENSBTAG00000020105	AQP7	0.0407905									TCONS_00333657	XLOC_296718	XLOC_296718	0.036855	novel_195	0.038251	ENSBTAG00000015984	CADM4	0.0115274	novel_circ_0015854	1.5523e-06	bta-miR-1343-5p	0.042149	ENSBTAG00000020213	NIPAL4	0.0063637		TCONS_00242970	XLOC_215787	XLOC_215787	13:58689467-58705560	0.00521153	bta-miR-2411-3p	0.032576	XLOC_830139	XLOC_830139	0.0431446
TCONS_00396420	ENSBTAG00000001851-OT1	ENSBTAG00000001851	-	0.0123735	0.409479	bta-miR-2890	4.5264	0.042412	0.99999	ENSBTAG00000018248	MGLL	0.0295074									TCONS_00333657	XLOC_296718	XLOC_296718	0.036855	novel_195	0.038251	XLOC_1041941	XLOC_1041941	2.87951e-05	novel_circ_0015854	1.5523e-06	bta-miR-1343-5p	0.042149	ENSBTAG00000018833	SVOP	3.88499e-07		TCONS_00242970	XLOC_215787	XLOC_215787	13:58689467-58705560	0.00521153	bta-miR-2411-3p	0.032576	XLOC_1005215	XLOC_1005215	0.00583228
TCONS_00396420	ENSBTAG00000001851-OT1	ENSBTAG00000001851	-	0.0123735	0.409479	bta-miR-2890	4.5264	0.042412	0.99999	ENSBTAG00000004418	PLA2G2E	0.0206875									TCONS_00973712	ENSBTAG00000009849	PLAC8	0.0367502	bta-miR-7857-3p	0.024318	XLOC_794123	XLOC_794123	9.70814e-06	novel_circ_0015854	1.5523e-06	bta-miR-1343-5p	0.042149	ENSBTAG00000026489	TNFRSF13C	0.00185131		TCONS_01146447	ENSBTAG00000052252	-	NKLS02001077.1:32509-48914	0.0227883	bta-miR-2411-3p	0.032576	XLOC_830139	XLOC_830139	0.0431446
TCONS_00396420	ENSBTAG00000001851-OT1	ENSBTAG00000001851	-	0.0123735	0.409479	bta-miR-2890	4.5264	0.042412	0.99999	ENSBTAG00000020191	FEV	0.0354218									TCONS_00973712	ENSBTAG00000009849	PLAC8	0.0367502	bta-miR-7857-3p	0.024318	XLOC_629685	XLOC_629685	2.0073e-05	novel_circ_0015854	1.5523e-06	bta-miR-1343-5p	0.042149	ENSBTAG00000012489	TMEM266	0.0247727		TCONS_01146447	ENSBTAG00000052252	-	NKLS02001077.1:32509-48914	0.0227883	bta-miR-2411-3p	0.032576	XLOC_1005215	XLOC_1005215	0.00583228
TCONS_00396420	ENSBTAG00000001851-OT1	ENSBTAG00000001851	-	0.0123735	0.409479	bta-miR-2890	4.5264	0.042412	0.99999	XLOC_1001946	XLOC_1001946	0.000670558									TCONS_00973712	ENSBTAG00000009849	PLAC8	0.0367502	bta-miR-7857-3p	0.024318	XLOC_1006227	XLOC_1006227	0.0360042	novel_circ_0015854	1.5523e-06	bta-miR-1343-5p	0.042149	ENSBTAG00000001032	PYGM	0.000787826		TCONS_00314646	XLOC_279960	XLOC_279960	15:46183552-46360747	0.0270505	bta-miR-2411-3p	0.032576	XLOC_830139	XLOC_830139	0.0431446
TCONS_00396420	ENSBTAG00000001851-OT1	ENSBTAG00000001851	-	0.0123735	0.409479	bta-miR-2890	4.5264	0.042412	0.99999	ENSBTAG00000010865	CACNG2	2.14382e-10									TCONS_00973712	ENSBTAG00000009849	PLAC8	0.0367502	bta-miR-7857-3p	0.024318	ENSBTAG00000006052	PLCD3	0.000373306	novel_circ_0015854	1.5523e-06	bta-miR-1343-5p	0.042149	ENSBTAG00000018771	DNAAF1	0.0181386		TCONS_00314646	XLOC_279960	XLOC_279960	15:46183552-46360747	0.0270505	bta-miR-2411-3p	0.032576	XLOC_1005215	XLOC_1005215	0.00583228
TCONS_00396420	ENSBTAG00000001851-OT1	ENSBTAG00000001851	-	0.0123735	0.409479	bta-miR-2890	4.5264	0.042412	0.99999	ENSBTAG00000014194	ADARB2	0.0177151									TCONS_00973712	ENSBTAG00000009849	PLAC8	0.0367502	bta-miR-7857-3p	0.024318	XLOC_189897	XLOC_189897	0.00395237	novel_circ_0015854	1.5523e-06	bta-miR-1343-5p	0.042149	ENSBTAG00000014384	ZDHHC22	0.0304828		TCONS_00178300	ENSBTAG00000003934	PSPC1	12:36298753-36335060	0.0146834	bta-miR-2411-3p	0.032576	XLOC_830139	XLOC_830139	0.0431446
TCONS_01137109	LINC9922	XLOC_996620	XLOC_996620	0.00766185	0.32391	bta-miR-2890	4.5264	0.042412	0.99999	ENSBTAG00000010345	XPNPEP2	0.00595499									TCONS_00973712	ENSBTAG00000009849	PLAC8	0.0367502	bta-miR-7857-3p	0.024318	ENSBTAG00000002414	KCNJ10	0.00346739	novel_circ_0015854	1.5523e-06	bta-miR-1343-5p	0.042149	ENSBTAG00000007888	EFR3B	0.0278376		TCONS_00178300	ENSBTAG00000003934	PSPC1	12:36298753-36335060	0.0146834	bta-miR-2411-3p	0.032576	XLOC_1005215	XLOC_1005215	0.00583228
TCONS_01137109	LINC9922	XLOC_996620	XLOC_996620	0.00766185	0.32391	bta-miR-2890	4.5264	0.042412	0.99999	ENSBTAG00000020105	AQP7	0.0407905									TCONS_00114096	ENSBTAG00000051848	-	0.00830837	bta-miR-7857-3p	0.024318	XLOC_794123	XLOC_794123	9.70814e-06	novel_circ_0015854	1.5523e-06	bta-miR-1343-5p	0.042149	ENSBTAG00000006052	PLCD3	0.000373306		TCONS_00314639	XLOC_279960	XLOC_279960	15:46183552-46357428	0.0218975	bta-miR-2411-3p	0.032576	XLOC_830139	XLOC_830139	0.0431446
TCONS_01137109	LINC9922	XLOC_996620	XLOC_996620	0.00766185	0.32391	bta-miR-2890	4.5264	0.042412	0.99999	ENSBTAG00000018248	MGLL	0.0295074									TCONS_00114096	ENSBTAG00000051848	-	0.00830837	bta-miR-7857-3p	0.024318	XLOC_629685	XLOC_629685	2.0073e-05	novel_circ_0015854	1.5523e-06	bta-miR-1343-5p	0.042149	XLOC_1001314	XLOC_1001314	0.0371758		TCONS_00314639	XLOC_279960	XLOC_279960	15:46183552-46357428	0.0218975	bta-miR-2411-3p	0.032576	XLOC_1005215	XLOC_1005215	0.00583228
TCONS_01137109	LINC9922	XLOC_996620	XLOC_996620	0.00766185	0.32391	bta-miR-2890	4.5264	0.042412	0.99999	ENSBTAG00000004418	PLA2G2E	0.0206875									TCONS_00114096	ENSBTAG00000051848	-	0.00830837	bta-miR-7857-3p	0.024318	XLOC_1006227	XLOC_1006227	0.0360042	novel_circ_0015854	1.5523e-06	bta-miR-1343-5p	0.042149	ENSBTAG00000005353	DES	0.00553579		TCONS_00068103	XLOC_062658	XLOC_062658	1:127600670-127670048	0.021439	bta-miR-2411-3p	0.032576	XLOC_830139	XLOC_830139	0.0431446
TCONS_01137109	LINC9922	XLOC_996620	XLOC_996620	0.00766185	0.32391	bta-miR-2890	4.5264	0.042412	0.99999	ENSBTAG00000020191	FEV	0.0354218									TCONS_00114096	ENSBTAG00000051848	-	0.00830837	bta-miR-7857-3p	0.024318	ENSBTAG00000006052	PLCD3	0.000373306	novel_circ_0015854	1.5523e-06	bta-miR-1343-5p	0.042149	ENSBTAG00000002391	TGFB1I1	0.0113593		TCONS_00068103	XLOC_062658	XLOC_062658	1:127600670-127670048	0.021439	bta-miR-2411-3p	0.032576	XLOC_1005215	XLOC_1005215	0.00583228
TCONS_01137109	LINC9922	XLOC_996620	XLOC_996620	0.00766185	0.32391	bta-miR-2890	4.5264	0.042412	0.99999	XLOC_1001946	XLOC_1001946	0.000670558									TCONS_00114096	ENSBTAG00000051848	-	0.00830837	bta-miR-7857-3p	0.024318	XLOC_189897	XLOC_189897	0.00395237	novel_circ_0015854	1.5523e-06	bta-miR-1343-5p	0.042149	ENSBTAG00000015185	MRGPRF	0.00391941		TCONS_00014175	ENSBTAG00000013769	NECTIN3	1:56062796-56089438	0.0289831	bta-miR-2411-3p	0.032576	XLOC_830139	XLOC_830139	0.0431446
TCONS_01137109	LINC9922	XLOC_996620	XLOC_996620	0.00766185	0.32391	bta-miR-2890	4.5264	0.042412	0.99999	ENSBTAG00000010865	CACNG2	2.14382e-10									TCONS_00114096	ENSBTAG00000051848	-	0.00830837	bta-miR-7857-3p	0.024318	ENSBTAG00000002414	KCNJ10	0.00346739	novel_circ_0015854	1.5523e-06	bta-miR-1343-5p	0.042149	ENSBTAG00000007300	FHL3	0.0370093		TCONS_00014175	ENSBTAG00000013769	NECTIN3	1:56062796-56089438	0.0289831	bta-miR-2411-3p	0.032576	XLOC_1005215	XLOC_1005215	0.00583228
TCONS_01137109	LINC9922	XLOC_996620	XLOC_996620	0.00766185	0.32391	bta-miR-2890	4.5264	0.042412	0.99999	ENSBTAG00000014194	ADARB2	0.0177151									TCONS_00257658	ENSBTAG00000053459	-	0.0208015	bta-miR-7857-3p	0.024318	XLOC_794123	XLOC_794123	9.70814e-06	novel_circ_0015854	1.5523e-06	bta-miR-1343-5p	0.042149	XLOC_563312	XLOC_563312	0.0222952		TCONS_01137541	XLOC_996971	XLOC_996971	NKLS02000134.1:29698-36689	0.0400267	bta-miR-2411-3p	0.032576	XLOC_830139	XLOC_830139	0.0431446
TCONS_00563247	MARK3-OT2	ENSBTAG00000013410	MARK3	0.013878	0.432505	bta-miR-2890	4.5264	0.042412	0.99999	ENSBTAG00000010345	XPNPEP2	0.00595499									TCONS_00257658	ENSBTAG00000053459	-	0.0208015	bta-miR-7857-3p	0.024318	XLOC_629685	XLOC_629685	2.0073e-05	novel_circ_0015854	1.5523e-06	bta-miR-1343-5p	0.042149	ENSBTAG00000009987	ITGB3	0.000793835		TCONS_01137541	XLOC_996971	XLOC_996971	NKLS02000134.1:29698-36689	0.0400267	bta-miR-2411-3p	0.032576	XLOC_1005215	XLOC_1005215	0.00583228
TCONS_00563247	MARK3-OT2	ENSBTAG00000013410	MARK3	0.013878	0.432505	bta-miR-2890	4.5264	0.042412	0.99999	ENSBTAG00000020105	AQP7	0.0407905									TCONS_00257658	ENSBTAG00000053459	-	0.0208015	bta-miR-7857-3p	0.024318	XLOC_1006227	XLOC_1006227	0.0360042	novel_circ_0015854	1.5523e-06	bta-miR-1343-5p	0.042149	ENSBTAG00000020979	NGFR	0.026783		TCONS_00214620	XLOC_191567	XLOC_191567	13:18256347-18294287	0.0193811	bta-miR-2411-3p	0.032576	XLOC_830139	XLOC_830139	0.0431446
TCONS_00563247	MARK3-OT2	ENSBTAG00000013410	MARK3	0.013878	0.432505	bta-miR-2890	4.5264	0.042412	0.99999	ENSBTAG00000018248	MGLL	0.0295074									TCONS_00257658	ENSBTAG00000053459	-	0.0208015	bta-miR-7857-3p	0.024318	ENSBTAG00000006052	PLCD3	0.000373306	novel_circ_0015854	1.5523e-06	bta-miR-1343-5p	0.042149	ENSBTAG00000008807	FBXL22	0.000475277		TCONS_00214620	XLOC_191567	XLOC_191567	13:18256347-18294287	0.0193811	bta-miR-2411-3p	0.032576	XLOC_1005215	XLOC_1005215	0.00583228
TCONS_00563247	MARK3-OT2	ENSBTAG00000013410	MARK3	0.013878	0.432505	bta-miR-2890	4.5264	0.042412	0.99999	ENSBTAG00000004418	PLA2G2E	0.0206875									TCONS_00257658	ENSBTAG00000053459	-	0.0208015	bta-miR-7857-3p	0.024318	XLOC_189897	XLOC_189897	0.00395237	novel_circ_0015854	1.5523e-06	bta-miR-1343-5p	0.042149	ENSBTAG00000015986	NDE1	1.04949e-06		TCONS_00563247	ENSBTAG00000013410	MARK3	21:68022390-68052577	8.93774e-06	bta-miR-2411-3p	0.032576	XLOC_830139	XLOC_830139	0.0431446
TCONS_00563247	MARK3-OT2	ENSBTAG00000013410	MARK3	0.013878	0.432505	bta-miR-2890	4.5264	0.042412	0.99999	ENSBTAG00000020191	FEV	0.0354218									TCONS_00257658	ENSBTAG00000053459	-	0.0208015	bta-miR-7857-3p	0.024318	ENSBTAG00000002414	KCNJ10	0.00346739	novel_circ_0015854	1.5523e-06	bta-miR-1343-5p	0.042149	ENSBTAG00000012777	SRF	0.000507067		TCONS_00563247	ENSBTAG00000013410	MARK3	21:68022390-68052577	8.93774e-06	bta-miR-2411-3p	0.032576	XLOC_1005215	XLOC_1005215	0.00583228
TCONS_00563247	MARK3-OT2	ENSBTAG00000013410	MARK3	0.013878	0.432505	bta-miR-2890	4.5264	0.042412	0.99999	XLOC_1001946	XLOC_1001946	0.000670558									TCONS_01155062	XLOC_1007330	XLOC_1007330	0.00935602	bta-miR-7857-3p	0.024318	XLOC_794123	XLOC_794123	9.70814e-06	novel_circ_0015854	1.5523e-06	bta-miR-1343-5p	0.042149	ENSBTAG00000008105	RBM38	1.50767e-05		TCONS_00722965	XLOC_629685	XLOC_629685	28:12153884-12463043	0.000177529	bta-miR-2411-3p	0.032576	XLOC_830139	XLOC_830139	0.0431446
TCONS_00563247	MARK3-OT2	ENSBTAG00000013410	MARK3	0.013878	0.432505	bta-miR-2890	4.5264	0.042412	0.99999	ENSBTAG00000010865	CACNG2	2.14382e-10									TCONS_01155062	XLOC_1007330	XLOC_1007330	0.00935602	bta-miR-7857-3p	0.024318	XLOC_629685	XLOC_629685	2.0073e-05	novel_circ_0015854	1.5523e-06	bta-miR-1343-5p	0.042149	ENSBTAG00000009190	SLC2A4	0.00573568		TCONS_00722965	XLOC_629685	XLOC_629685	28:12153884-12463043	0.000177529	bta-miR-2411-3p	0.032576	XLOC_1005215	XLOC_1005215	0.00583228
TCONS_00563247	MARK3-OT2	ENSBTAG00000013410	MARK3	0.013878	0.432505	bta-miR-2890	4.5264	0.042412	0.99999	ENSBTAG00000014194	ADARB2	0.0177151									TCONS_01155062	XLOC_1007330	XLOC_1007330	0.00935602	bta-miR-7857-3p	0.024318	XLOC_1006227	XLOC_1006227	0.0360042	novel_circ_0015854	1.5523e-06	bta-miR-1343-5p	0.042149	ENSBTAG00000021481	CA14	0.020113		TCONS_00023889	XLOC_021995	XLOC_021995	1:101965422-101979837	0.0231608	bta-miR-2411-3p	0.032576	XLOC_830139	XLOC_830139	0.0431446
TCONS_00690204	SGMS1-OT8	ENSBTAG00000011748	SGMS1	0.00738074	0.31567	bta-miR-2890	4.5264	0.042412	0.99999	ENSBTAG00000010345	XPNPEP2	0.00595499									TCONS_01155062	XLOC_1007330	XLOC_1007330	0.00935602	bta-miR-7857-3p	0.024318	ENSBTAG00000006052	PLCD3	0.000373306	novel_circ_0015854	1.5523e-06	bta-miR-1343-5p	0.042149	ENSBTAG00000002485	TNS1	0.00331303		TCONS_00023889	XLOC_021995	XLOC_021995	1:101965422-101979837	0.0231608	bta-miR-2411-3p	0.032576	XLOC_1005215	XLOC_1005215	0.00583228
TCONS_00690204	SGMS1-OT8	ENSBTAG00000011748	SGMS1	0.00738074	0.31567	bta-miR-2890	4.5264	0.042412	0.99999	ENSBTAG00000020105	AQP7	0.0407905									TCONS_01155062	XLOC_1007330	XLOC_1007330	0.00935602	bta-miR-7857-3p	0.024318	XLOC_189897	XLOC_189897	0.00395237	novel_circ_0015854	1.5523e-06	bta-miR-1343-5p	0.042149	ENSBTAG00000018007	NR2F2	0.000537893		TCONS_01153770	ENSBTAG00000051588	-	NKLS02001967.1:37157-101475	1.93939e-06	bta-miR-2411-3p	0.032576	XLOC_830139	XLOC_830139	0.0431446
TCONS_00690204	SGMS1-OT8	ENSBTAG00000011748	SGMS1	0.00738074	0.31567	bta-miR-2890	4.5264	0.042412	0.99999	ENSBTAG00000018248	MGLL	0.0295074									TCONS_01155062	XLOC_1007330	XLOC_1007330	0.00935602	bta-miR-7857-3p	0.024318	ENSBTAG00000002414	KCNJ10	0.00346739	novel_circ_0015854	1.5523e-06	bta-miR-1343-5p	0.042149	ENSBTAG00000018707	LDB3	3.67388e-06		TCONS_01153770	ENSBTAG00000051588	-	NKLS02001967.1:37157-101475	1.93939e-06	bta-miR-2411-3p	0.032576	XLOC_1005215	XLOC_1005215	0.00583228
TCONS_00690204	SGMS1-OT8	ENSBTAG00000011748	SGMS1	0.00738074	0.31567	bta-miR-2890	4.5264	0.042412	0.99999	ENSBTAG00000004418	PLA2G2E	0.0206875									TCONS_00924309	XLOC_804363	XLOC_804363	0.040881	bta-miR-7857-3p	0.024318	XLOC_794123	XLOC_794123	9.70814e-06	novel_circ_0015854	1.5523e-06	bta-miR-1343-5p	0.042149	ENSBTAG00000001640	EPB41L1	0.00474898		TCONS_00040751	XLOC_037435	XLOC_037435	1:18483429-18535625	0.0262707	bta-miR-2411-3p	0.032576	XLOC_830139	XLOC_830139	0.0431446
TCONS_00690204	SGMS1-OT8	ENSBTAG00000011748	SGMS1	0.00738074	0.31567	bta-miR-2890	4.5264	0.042412	0.99999	ENSBTAG00000020191	FEV	0.0354218									TCONS_00924309	XLOC_804363	XLOC_804363	0.040881	bta-miR-7857-3p	0.024318	XLOC_629685	XLOC_629685	2.0073e-05	novel_circ_0015854	1.5523e-06	bta-miR-1343-5p	0.042149	ENSBTAG00000006214	LOXL2	0.00172061		TCONS_00040751	XLOC_037435	XLOC_037435	1:18483429-18535625	0.0262707	bta-miR-2411-3p	0.032576	XLOC_1005215	XLOC_1005215	0.00583228
TCONS_00690204	SGMS1-OT8	ENSBTAG00000011748	SGMS1	0.00738074	0.31567	bta-miR-2890	4.5264	0.042412	0.99999	XLOC_1001946	XLOC_1001946	0.000670558									TCONS_00924309	XLOC_804363	XLOC_804363	0.040881	bta-miR-7857-3p	0.024318	XLOC_1006227	XLOC_1006227	0.0360042	novel_circ_0015854	1.5523e-06	bta-miR-1343-5p	0.042149	ENSBTAG00000021158	SATB1	9.57518e-06		TCONS_00056714	ENSBTAG00000010397	B3GNT5	1:83752070-83778141	0.0427118	bta-miR-2411-3p	0.032576	XLOC_830139	XLOC_830139	0.0431446
TCONS_00690204	SGMS1-OT8	ENSBTAG00000011748	SGMS1	0.00738074	0.31567	bta-miR-2890	4.5264	0.042412	0.99999	ENSBTAG00000010865	CACNG2	2.14382e-10									TCONS_00924309	XLOC_804363	XLOC_804363	0.040881	bta-miR-7857-3p	0.024318	ENSBTAG00000006052	PLCD3	0.000373306	novel_circ_0013605	0.030514	bta-miR-1343-5p	0.042149	XLOC_559276	XLOC_559276	0.00334277		TCONS_00056714	ENSBTAG00000010397	B3GNT5	1:83752070-83778141	0.0427118	bta-miR-2411-3p	0.032576	XLOC_1005215	XLOC_1005215	0.00583228
TCONS_00690204	SGMS1-OT8	ENSBTAG00000011748	SGMS1	0.00738074	0.31567	bta-miR-2890	4.5264	0.042412	0.99999	ENSBTAG00000014194	ADARB2	0.0177151									TCONS_00924309	XLOC_804363	XLOC_804363	0.040881	bta-miR-7857-3p	0.024318	XLOC_189897	XLOC_189897	0.00395237	novel_circ_0013605	0.030514	bta-miR-1343-5p	0.042149	ENSBTAG00000003382	RIMS4	0.00102843		TCONS_01012762	ENSBTAG00000031205	-	7:22261086-22360870	0.0174747	bta-miR-2411-3p	0.032576	XLOC_830139	XLOC_830139	0.0431446
TCONS_01137144	LINC9952	XLOC_996620	XLOC_996620	0.00871118	0.345134	bta-miR-2890	4.5264	0.042412	0.99999	ENSBTAG00000010345	XPNPEP2	0.00595499									TCONS_00924309	XLOC_804363	XLOC_804363	0.040881	bta-miR-7857-3p	0.024318	ENSBTAG00000002414	KCNJ10	0.00346739	novel_circ_0013605	0.030514	bta-miR-1343-5p	0.042149	ENSBTAG00000011719	HCRTR2	0.0161479		TCONS_01012762	ENSBTAG00000031205	-	7:22261086-22360870	0.0174747	bta-miR-2411-3p	0.032576	XLOC_1005215	XLOC_1005215	0.00583228
TCONS_01137144	LINC9952	XLOC_996620	XLOC_996620	0.00871118	0.345134	bta-miR-2890	4.5264	0.042412	0.99999	ENSBTAG00000020105	AQP7	0.0407905									TCONS_00663566	ENSBTAG00000040555	FBXL19	0.0238115	bta-miR-7857-3p	0.024318	XLOC_794123	XLOC_794123	9.70814e-06	novel_circ_0013605	0.030514	bta-miR-1343-5p	0.042149	ENSBTAG00000020213	NIPAL4	0.0063637		TCONS_00519754	XLOC_452738	XLOC_452738	20:22654973-22715222	0.00399124	bta-miR-2411-3p	0.032576	XLOC_830139	XLOC_830139	0.0431446
TCONS_01137144	LINC9952	XLOC_996620	XLOC_996620	0.00871118	0.345134	bta-miR-2890	4.5264	0.042412	0.99999	ENSBTAG00000018248	MGLL	0.0295074									TCONS_00663566	ENSBTAG00000040555	FBXL19	0.0238115	bta-miR-7857-3p	0.024318	XLOC_629685	XLOC_629685	2.0073e-05	novel_circ_0013605	0.030514	bta-miR-1343-5p	0.042149	ENSBTAG00000018833	SVOP	3.88499e-07		TCONS_00519754	XLOC_452738	XLOC_452738	20:22654973-22715222	0.00399124	bta-miR-2411-3p	0.032576	XLOC_1005215	XLOC_1005215	0.00583228
TCONS_01137144	LINC9952	XLOC_996620	XLOC_996620	0.00871118	0.345134	bta-miR-2890	4.5264	0.042412	0.99999	ENSBTAG00000004418	PLA2G2E	0.0206875									TCONS_00663566	ENSBTAG00000040555	FBXL19	0.0238115	bta-miR-7857-3p	0.024318	XLOC_1006227	XLOC_1006227	0.0360042	novel_circ_0013605	0.030514	bta-miR-1343-5p	0.042149	ENSBTAG00000026489	TNFRSF13C	0.00185131		TCONS_00866704	XLOC_754672	XLOC_754672	4:107429668-107457705	0.0358837	bta-miR-2411-3p	0.032576	XLOC_830139	XLOC_830139	0.0431446
TCONS_01137144	LINC9952	XLOC_996620	XLOC_996620	0.00871118	0.345134	bta-miR-2890	4.5264	0.042412	0.99999	ENSBTAG00000020191	FEV	0.0354218									TCONS_00663566	ENSBTAG00000040555	FBXL19	0.0238115	bta-miR-7857-3p	0.024318	ENSBTAG00000006052	PLCD3	0.000373306	novel_circ_0013605	0.030514	bta-miR-1343-5p	0.042149	ENSBTAG00000012489	TMEM266	0.0247727		TCONS_00866704	XLOC_754672	XLOC_754672	4:107429668-107457705	0.0358837	bta-miR-2411-3p	0.032576	XLOC_1005215	XLOC_1005215	0.00583228
TCONS_01137144	LINC9952	XLOC_996620	XLOC_996620	0.00871118	0.345134	bta-miR-2890	4.5264	0.042412	0.99999	XLOC_1001946	XLOC_1001946	0.000670558									TCONS_00663566	ENSBTAG00000040555	FBXL19	0.0238115	bta-miR-7857-3p	0.024318	XLOC_189897	XLOC_189897	0.00395237	novel_circ_0013605	0.030514	bta-miR-1343-5p	0.042149	ENSBTAG00000001032	PYGM	0.000787826		TCONS_01017835	XLOC_887465	XLOC_887465	7:42530099-42537392	0.0435419	bta-miR-2411-3p	0.032576	XLOC_830139	XLOC_830139	0.0431446
TCONS_01137144	LINC9952	XLOC_996620	XLOC_996620	0.00871118	0.345134	bta-miR-2890	4.5264	0.042412	0.99999	ENSBTAG00000010865	CACNG2	2.14382e-10									TCONS_00663566	ENSBTAG00000040555	FBXL19	0.0238115	bta-miR-7857-3p	0.024318	ENSBTAG00000002414	KCNJ10	0.00346739	novel_circ_0013605	0.030514	bta-miR-1343-5p	0.042149	ENSBTAG00000018771	DNAAF1	0.0181386		TCONS_01017835	XLOC_887465	XLOC_887465	7:42530099-42537392	0.0435419	bta-miR-2411-3p	0.032576	XLOC_1005215	XLOC_1005215	0.00583228
TCONS_01137144	LINC9952	XLOC_996620	XLOC_996620	0.00871118	0.345134	bta-miR-2890	4.5264	0.042412	0.99999	ENSBTAG00000014194	ADARB2	0.0177151									TCONS_01136994	XLOC_996619	XLOC_996619	0.0275136	bta-miR-7857-3p	0.024318	XLOC_794123	XLOC_794123	9.70814e-06	novel_circ_0013605	0.030514	bta-miR-1343-5p	0.042149	ENSBTAG00000014384	ZDHHC22	0.0304828		TCONS_00566610	XLOC_495475	XLOC_495475	21:11903225-11990079	0.0409282	novel_148	0.049882	ENSBTAG00000009249	OTP	0.0476435
TCONS_00150668	LINC1290	XLOC_133590	XLOC_133590	0.0430477	0.707379	bta-miR-2890	4.5264	0.042412	0.99999	ENSBTAG00000010345	XPNPEP2	0.00595499									TCONS_01136994	XLOC_996619	XLOC_996619	0.0275136	bta-miR-7857-3p	0.024318	XLOC_629685	XLOC_629685	2.0073e-05	novel_circ_0013605	0.030514	bta-miR-1343-5p	0.042149	ENSBTAG00000007888	EFR3B	0.0278376		TCONS_00566610	XLOC_495475	XLOC_495475	21:11903225-11990079	0.0409282	novel_148	0.049882	ENSBTAG00000002473	ANGPTL4	0.0433963
TCONS_00150668	LINC1290	XLOC_133590	XLOC_133590	0.0430477	0.707379	bta-miR-2890	4.5264	0.042412	0.99999	ENSBTAG00000020105	AQP7	0.0407905									TCONS_01136994	XLOC_996619	XLOC_996619	0.0275136	bta-miR-7857-3p	0.024318	XLOC_1006227	XLOC_1006227	0.0360042	novel_circ_0013605	0.030514	bta-miR-1343-5p	0.042149	ENSBTAG00000006052	PLCD3	0.000373306		TCONS_00566610	XLOC_495475	XLOC_495475	21:11903225-11990079	0.0409282	novel_148	0.049882	ENSBTAG00000020299	OPN1LW	7.53285e-05
TCONS_00150668	LINC1290	XLOC_133590	XLOC_133590	0.0430477	0.707379	bta-miR-2890	4.5264	0.042412	0.99999	ENSBTAG00000018248	MGLL	0.0295074									TCONS_01136994	XLOC_996619	XLOC_996619	0.0275136	bta-miR-7857-3p	0.024318	ENSBTAG00000006052	PLCD3	0.000373306	novel_circ_0013605	0.030514	bta-miR-1343-5p	0.042149	XLOC_1001314	XLOC_1001314	0.0371758		TCONS_00566610	XLOC_495475	XLOC_495475	21:11903225-11990079	0.0409282	novel_148	0.049882	ENSBTAG00000014384	ZDHHC22	0.0201907
TCONS_00150668	LINC1290	XLOC_133590	XLOC_133590	0.0430477	0.707379	bta-miR-2890	4.5264	0.042412	0.99999	ENSBTAG00000004418	PLA2G2E	0.0206875									TCONS_01136994	XLOC_996619	XLOC_996619	0.0275136	bta-miR-7857-3p	0.024318	XLOC_189897	XLOC_189897	0.00395237	novel_circ_0013605	0.030514	bta-miR-1343-5p	0.042149	ENSBTAG00000005353	DES	0.00553579		TCONS_00566610	XLOC_495475	XLOC_495475	21:11903225-11990079	0.0409282	novel_148	0.049882	ENSBTAG00000011547	KBTBD12	5.10328e-10
TCONS_00150668	LINC1290	XLOC_133590	XLOC_133590	0.0430477	0.707379	bta-miR-2890	4.5264	0.042412	0.99999	ENSBTAG00000020191	FEV	0.0354218									TCONS_01136994	XLOC_996619	XLOC_996619	0.0275136	bta-miR-7857-3p	0.024318	ENSBTAG00000002414	KCNJ10	0.00346739	novel_circ_0013605	0.030514	bta-miR-1343-5p	0.042149	ENSBTAG00000002391	TGFB1I1	0.0113593		TCONS_00566610	XLOC_495475	XLOC_495475	21:11903225-11990079	0.0409282	novel_148	0.049882	ENSBTAG00000005971	PRPH2	0.0494779
TCONS_00150668	LINC1290	XLOC_133590	XLOC_133590	0.0430477	0.707379	bta-miR-2890	4.5264	0.042412	0.99999	XLOC_1001946	XLOC_1001946	0.000670558									TCONS_01145888	XLOC_1001987	XLOC_1001987	0.0214737	bta-miR-7857-3p	0.024318	XLOC_794123	XLOC_794123	9.70814e-06	novel_circ_0013605	0.030514	bta-miR-1343-5p	0.042149	ENSBTAG00000015185	MRGPRF	0.00391941		TCONS_00566610	XLOC_495475	XLOC_495475	21:11903225-11990079	0.0409282	novel_148	0.049882	ENSBTAG00000011038	MC2R	0.000461236
TCONS_00150668	LINC1290	XLOC_133590	XLOC_133590	0.0430477	0.707379	bta-miR-2890	4.5264	0.042412	0.99999	ENSBTAG00000010865	CACNG2	2.14382e-10									TCONS_01145888	XLOC_1001987	XLOC_1001987	0.0214737	bta-miR-7857-3p	0.024318	XLOC_629685	XLOC_629685	2.0073e-05	novel_circ_0013605	0.030514	bta-miR-1343-5p	0.042149	ENSBTAG00000007300	FHL3	0.0370093		TCONS_00566610	XLOC_495475	XLOC_495475	21:11903225-11990079	0.0409282	novel_148	0.049882	ENSBTAG00000008827	SPOCK2	0.0136655
TCONS_00150668	LINC1290	XLOC_133590	XLOC_133590	0.0430477	0.707379	bta-miR-2890	4.5264	0.042412	0.99999	ENSBTAG00000014194	ADARB2	0.0177151									TCONS_01145888	XLOC_1001987	XLOC_1001987	0.0214737	bta-miR-7857-3p	0.024318	XLOC_1006227	XLOC_1006227	0.0360042	novel_circ_0013605	0.030514	bta-miR-1343-5p	0.042149	XLOC_563312	XLOC_563312	0.0222952		TCONS_01157821	XLOC_1009658	XLOC_1009658	NKLS02002210.1:902571-966256	0.00417161	novel_148	0.049882	ENSBTAG00000009249	OTP	0.0476435
TCONS_01144558	LINC11938	XLOC_1001240	XLOC_1001240	0.0497753	0.751398	bta-miR-2890	4.5264	0.042412	0.99999	ENSBTAG00000010345	XPNPEP2	0.00595499									TCONS_01145888	XLOC_1001987	XLOC_1001987	0.0214737	bta-miR-7857-3p	0.024318	ENSBTAG00000006052	PLCD3	0.000373306	novel_circ_0013605	0.030514	bta-miR-1343-5p	0.042149	ENSBTAG00000009987	ITGB3	0.000793835		TCONS_01157821	XLOC_1009658	XLOC_1009658	NKLS02002210.1:902571-966256	0.00417161	novel_148	0.049882	ENSBTAG00000002473	ANGPTL4	0.0433963
TCONS_01144558	LINC11938	XLOC_1001240	XLOC_1001240	0.0497753	0.751398	bta-miR-2890	4.5264	0.042412	0.99999	ENSBTAG00000020105	AQP7	0.0407905									TCONS_01145888	XLOC_1001987	XLOC_1001987	0.0214737	bta-miR-7857-3p	0.024318	XLOC_189897	XLOC_189897	0.00395237	novel_circ_0013605	0.030514	bta-miR-1343-5p	0.042149	ENSBTAG00000020979	NGFR	0.026783		TCONS_01157821	XLOC_1009658	XLOC_1009658	NKLS02002210.1:902571-966256	0.00417161	novel_148	0.049882	ENSBTAG00000020299	OPN1LW	7.53285e-05
TCONS_01144558	LINC11938	XLOC_1001240	XLOC_1001240	0.0497753	0.751398	bta-miR-2890	4.5264	0.042412	0.99999	ENSBTAG00000018248	MGLL	0.0295074									TCONS_01145888	XLOC_1001987	XLOC_1001987	0.0214737	bta-miR-7857-3p	0.024318	ENSBTAG00000002414	KCNJ10	0.00346739	novel_circ_0013605	0.030514	bta-miR-1343-5p	0.042149	ENSBTAG00000008807	FBXL22	0.000475277		TCONS_01157821	XLOC_1009658	XLOC_1009658	NKLS02002210.1:902571-966256	0.00417161	novel_148	0.049882	ENSBTAG00000014384	ZDHHC22	0.0201907
TCONS_01144558	LINC11938	XLOC_1001240	XLOC_1001240	0.0497753	0.751398	bta-miR-2890	4.5264	0.042412	0.99999	ENSBTAG00000004418	PLA2G2E	0.0206875									TCONS_00622291	ENSBTAG00000009112	TRAM2	0.00648302	bta-miR-7857-3p	0.024318	XLOC_794123	XLOC_794123	9.70814e-06	novel_circ_0013605	0.030514	bta-miR-1343-5p	0.042149	ENSBTAG00000015986	NDE1	1.04949e-06		TCONS_01157821	XLOC_1009658	XLOC_1009658	NKLS02002210.1:902571-966256	0.00417161	novel_148	0.049882	ENSBTAG00000011547	KBTBD12	5.10328e-10
TCONS_01144558	LINC11938	XLOC_1001240	XLOC_1001240	0.0497753	0.751398	bta-miR-2890	4.5264	0.042412	0.99999	ENSBTAG00000020191	FEV	0.0354218									TCONS_00622291	ENSBTAG00000009112	TRAM2	0.00648302	bta-miR-7857-3p	0.024318	XLOC_629685	XLOC_629685	2.0073e-05	novel_circ_0013605	0.030514	bta-miR-1343-5p	0.042149	ENSBTAG00000012777	SRF	0.000507067		TCONS_01157821	XLOC_1009658	XLOC_1009658	NKLS02002210.1:902571-966256	0.00417161	novel_148	0.049882	ENSBTAG00000005971	PRPH2	0.0494779
TCONS_01144558	LINC11938	XLOC_1001240	XLOC_1001240	0.0497753	0.751398	bta-miR-2890	4.5264	0.042412	0.99999	XLOC_1001946	XLOC_1001946	0.000670558									TCONS_00622291	ENSBTAG00000009112	TRAM2	0.00648302	bta-miR-7857-3p	0.024318	XLOC_1006227	XLOC_1006227	0.0360042	novel_circ_0013605	0.030514	bta-miR-1343-5p	0.042149	ENSBTAG00000008105	RBM38	1.50767e-05		TCONS_01157821	XLOC_1009658	XLOC_1009658	NKLS02002210.1:902571-966256	0.00417161	novel_148	0.049882	ENSBTAG00000011038	MC2R	0.000461236
TCONS_01144558	LINC11938	XLOC_1001240	XLOC_1001240	0.0497753	0.751398	bta-miR-2890	4.5264	0.042412	0.99999	ENSBTAG00000010865	CACNG2	2.14382e-10									TCONS_00622291	ENSBTAG00000009112	TRAM2	0.00648302	bta-miR-7857-3p	0.024318	ENSBTAG00000006052	PLCD3	0.000373306	novel_circ_0013605	0.030514	bta-miR-1343-5p	0.042149	ENSBTAG00000009190	SLC2A4	0.00573568		TCONS_01157821	XLOC_1009658	XLOC_1009658	NKLS02002210.1:902571-966256	0.00417161	novel_148	0.049882	ENSBTAG00000008827	SPOCK2	0.0136655
TCONS_01144558	LINC11938	XLOC_1001240	XLOC_1001240	0.0497753	0.751398	bta-miR-2890	4.5264	0.042412	0.99999	ENSBTAG00000014194	ADARB2	0.0177151									TCONS_00622291	ENSBTAG00000009112	TRAM2	0.00648302	bta-miR-7857-3p	0.024318	XLOC_189897	XLOC_189897	0.00395237	novel_circ_0013605	0.030514	bta-miR-1343-5p	0.042149	ENSBTAG00000021481	CA14	0.020113		TCONS_01090824	XLOC_953971	XLOC_953971	9:12043422-12089793	0.0156631	novel_148	0.049882	ENSBTAG00000009249	OTP	0.0476435
TCONS_00236184	CDNF-OT1	ENSBTAG00000016450	CDNF	0.0343013	0.638399	bta-miR-2890	4.5264	0.042412	0.99999	ENSBTAG00000010345	XPNPEP2	0.00595499									TCONS_00622291	ENSBTAG00000009112	TRAM2	0.00648302	bta-miR-7857-3p	0.024318	ENSBTAG00000002414	KCNJ10	0.00346739	novel_circ_0013605	0.030514	bta-miR-1343-5p	0.042149	ENSBTAG00000002485	TNS1	0.00331303		TCONS_01090824	XLOC_953971	XLOC_953971	9:12043422-12089793	0.0156631	novel_148	0.049882	ENSBTAG00000002473	ANGPTL4	0.0433963
TCONS_00236184	CDNF-OT1	ENSBTAG00000016450	CDNF	0.0343013	0.638399	bta-miR-2890	4.5264	0.042412	0.99999	ENSBTAG00000020105	AQP7	0.0407905									TCONS_01143282	XLOC_1000458	XLOC_1000458	0.00452311	bta-miR-7857-3p	0.024318	XLOC_794123	XLOC_794123	9.70814e-06	novel_circ_0013605	0.030514	bta-miR-1343-5p	0.042149	ENSBTAG00000018007	NR2F2	0.000537893		TCONS_01090824	XLOC_953971	XLOC_953971	9:12043422-12089793	0.0156631	novel_148	0.049882	ENSBTAG00000020299	OPN1LW	7.53285e-05
TCONS_00236184	CDNF-OT1	ENSBTAG00000016450	CDNF	0.0343013	0.638399	bta-miR-2890	4.5264	0.042412	0.99999	ENSBTAG00000018248	MGLL	0.0295074									TCONS_01143282	XLOC_1000458	XLOC_1000458	0.00452311	bta-miR-7857-3p	0.024318	XLOC_629685	XLOC_629685	2.0073e-05	novel_circ_0013605	0.030514	bta-miR-1343-5p	0.042149	ENSBTAG00000018707	LDB3	3.67388e-06		TCONS_01090824	XLOC_953971	XLOC_953971	9:12043422-12089793	0.0156631	novel_148	0.049882	ENSBTAG00000014384	ZDHHC22	0.0201907
TCONS_00236184	CDNF-OT1	ENSBTAG00000016450	CDNF	0.0343013	0.638399	bta-miR-2890	4.5264	0.042412	0.99999	ENSBTAG00000004418	PLA2G2E	0.0206875									TCONS_01143282	XLOC_1000458	XLOC_1000458	0.00452311	bta-miR-7857-3p	0.024318	XLOC_1006227	XLOC_1006227	0.0360042	novel_circ_0013605	0.030514	bta-miR-1343-5p	0.042149	ENSBTAG00000001640	EPB41L1	0.00474898		TCONS_01090824	XLOC_953971	XLOC_953971	9:12043422-12089793	0.0156631	novel_148	0.049882	ENSBTAG00000011547	KBTBD12	5.10328e-10
TCONS_00236184	CDNF-OT1	ENSBTAG00000016450	CDNF	0.0343013	0.638399	bta-miR-2890	4.5264	0.042412	0.99999	ENSBTAG00000020191	FEV	0.0354218									TCONS_01143282	XLOC_1000458	XLOC_1000458	0.00452311	bta-miR-7857-3p	0.024318	ENSBTAG00000006052	PLCD3	0.000373306	novel_circ_0013605	0.030514	bta-miR-1343-5p	0.042149	ENSBTAG00000006214	LOXL2	0.00172061		TCONS_01090824	XLOC_953971	XLOC_953971	9:12043422-12089793	0.0156631	novel_148	0.049882	ENSBTAG00000005971	PRPH2	0.0494779
TCONS_00236184	CDNF-OT1	ENSBTAG00000016450	CDNF	0.0343013	0.638399	bta-miR-2890	4.5264	0.042412	0.99999	XLOC_1001946	XLOC_1001946	0.000670558									TCONS_01143282	XLOC_1000458	XLOC_1000458	0.00452311	bta-miR-7857-3p	0.024318	XLOC_189897	XLOC_189897	0.00395237	novel_circ_0013605	0.030514	bta-miR-1343-5p	0.042149	ENSBTAG00000021158	SATB1	9.57518e-06		TCONS_01090824	XLOC_953971	XLOC_953971	9:12043422-12089793	0.0156631	novel_148	0.049882	ENSBTAG00000011038	MC2R	0.000461236
TCONS_00236184	CDNF-OT1	ENSBTAG00000016450	CDNF	0.0343013	0.638399	bta-miR-2890	4.5264	0.042412	0.99999	ENSBTAG00000010865	CACNG2	2.14382e-10									TCONS_01143282	XLOC_1000458	XLOC_1000458	0.00452311	bta-miR-7857-3p	0.024318	ENSBTAG00000002414	KCNJ10	0.00346739	novel_circ_0010181	0.042756	bta-miR-1343-5p	0.042149	XLOC_559276	XLOC_559276	0.00334277		TCONS_01090824	XLOC_953971	XLOC_953971	9:12043422-12089793	0.0156631	novel_148	0.049882	ENSBTAG00000008827	SPOCK2	0.0136655
TCONS_00236184	CDNF-OT1	ENSBTAG00000016450	CDNF	0.0343013	0.638399	bta-miR-2890	4.5264	0.042412	0.99999	ENSBTAG00000014194	ADARB2	0.0177151									TCONS_00800085	XLOC_695311	XLOC_695311	0.0305777	bta-miR-7857-3p	0.024318	XLOC_794123	XLOC_794123	9.70814e-06	novel_circ_0010181	0.042756	bta-miR-1343-5p	0.042149	ENSBTAG00000003382	RIMS4	0.00102843		TCONS_00207120	ENSBTAG00000032084	GPR183	12:76073589-76249975	0.0395394	novel_148	0.049882	ENSBTAG00000009249	OTP	0.0476435
TCONS_01147212	LINC12622	XLOC_1002757	XLOC_1002757	0.0299868	0.601094	bta-miR-2890	4.5264	0.042412	0.99999	ENSBTAG00000010345	XPNPEP2	0.00595499									TCONS_00800085	XLOC_695311	XLOC_695311	0.0305777	bta-miR-7857-3p	0.024318	XLOC_629685	XLOC_629685	2.0073e-05	novel_circ_0010181	0.042756	bta-miR-1343-5p	0.042149	ENSBTAG00000011719	HCRTR2	0.0161479		TCONS_00207120	ENSBTAG00000032084	GPR183	12:76073589-76249975	0.0395394	novel_148	0.049882	ENSBTAG00000002473	ANGPTL4	0.0433963
TCONS_01147212	LINC12622	XLOC_1002757	XLOC_1002757	0.0299868	0.601094	bta-miR-2890	4.5264	0.042412	0.99999	ENSBTAG00000020105	AQP7	0.0407905									TCONS_00800085	XLOC_695311	XLOC_695311	0.0305777	bta-miR-7857-3p	0.024318	XLOC_1006227	XLOC_1006227	0.0360042	novel_circ_0010181	0.042756	bta-miR-1343-5p	0.042149	ENSBTAG00000020213	NIPAL4	0.0063637		TCONS_00207120	ENSBTAG00000032084	GPR183	12:76073589-76249975	0.0395394	novel_148	0.049882	ENSBTAG00000020299	OPN1LW	7.53285e-05
TCONS_01147212	LINC12622	XLOC_1002757	XLOC_1002757	0.0299868	0.601094	bta-miR-2890	4.5264	0.042412	0.99999	ENSBTAG00000018248	MGLL	0.0295074									TCONS_00800085	XLOC_695311	XLOC_695311	0.0305777	bta-miR-7857-3p	0.024318	ENSBTAG00000006052	PLCD3	0.000373306	novel_circ_0010181	0.042756	bta-miR-1343-5p	0.042149	ENSBTAG00000018833	SVOP	3.88499e-07		TCONS_00207120	ENSBTAG00000032084	GPR183	12:76073589-76249975	0.0395394	novel_148	0.049882	ENSBTAG00000014384	ZDHHC22	0.0201907
TCONS_01147212	LINC12622	XLOC_1002757	XLOC_1002757	0.0299868	0.601094	bta-miR-2890	4.5264	0.042412	0.99999	ENSBTAG00000004418	PLA2G2E	0.0206875									TCONS_00800085	XLOC_695311	XLOC_695311	0.0305777	bta-miR-7857-3p	0.024318	XLOC_189897	XLOC_189897	0.00395237	novel_circ_0010181	0.042756	bta-miR-1343-5p	0.042149	ENSBTAG00000026489	TNFRSF13C	0.00185131		TCONS_00207120	ENSBTAG00000032084	GPR183	12:76073589-76249975	0.0395394	novel_148	0.049882	ENSBTAG00000011547	KBTBD12	5.10328e-10
TCONS_01147212	LINC12622	XLOC_1002757	XLOC_1002757	0.0299868	0.601094	bta-miR-2890	4.5264	0.042412	0.99999	ENSBTAG00000020191	FEV	0.0354218									TCONS_00800085	XLOC_695311	XLOC_695311	0.0305777	bta-miR-7857-3p	0.024318	ENSBTAG00000002414	KCNJ10	0.00346739	novel_circ_0010181	0.042756	bta-miR-1343-5p	0.042149	ENSBTAG00000012489	TMEM266	0.0247727		TCONS_00207120	ENSBTAG00000032084	GPR183	12:76073589-76249975	0.0395394	novel_148	0.049882	ENSBTAG00000005971	PRPH2	0.0494779
TCONS_01147212	LINC12622	XLOC_1002757	XLOC_1002757	0.0299868	0.601094	bta-miR-2890	4.5264	0.042412	0.99999	XLOC_1001946	XLOC_1001946	0.000670558									TCONS_01180200	XLOC_1030119	XLOC_1030119	0.00524152	bta-miR-7857-3p	0.024318	XLOC_794123	XLOC_794123	9.70814e-06	novel_circ_0010181	0.042756	bta-miR-1343-5p	0.042149	ENSBTAG00000001032	PYGM	0.000787826		TCONS_00207120	ENSBTAG00000032084	GPR183	12:76073589-76249975	0.0395394	novel_148	0.049882	ENSBTAG00000011038	MC2R	0.000461236
TCONS_01147212	LINC12622	XLOC_1002757	XLOC_1002757	0.0299868	0.601094	bta-miR-2890	4.5264	0.042412	0.99999	ENSBTAG00000010865	CACNG2	2.14382e-10									TCONS_01180200	XLOC_1030119	XLOC_1030119	0.00524152	bta-miR-7857-3p	0.024318	XLOC_629685	XLOC_629685	2.0073e-05	novel_circ_0010181	0.042756	bta-miR-1343-5p	0.042149	ENSBTAG00000018771	DNAAF1	0.0181386		TCONS_00207120	ENSBTAG00000032084	GPR183	12:76073589-76249975	0.0395394	novel_148	0.049882	ENSBTAG00000008827	SPOCK2	0.0136655
TCONS_01147212	LINC12622	XLOC_1002757	XLOC_1002757	0.0299868	0.601094	bta-miR-2890	4.5264	0.042412	0.99999	ENSBTAG00000014194	ADARB2	0.0177151									TCONS_01180200	XLOC_1030119	XLOC_1030119	0.00524152	bta-miR-7857-3p	0.024318	XLOC_1006227	XLOC_1006227	0.0360042	novel_circ_0010181	0.042756	bta-miR-1343-5p	0.042149	ENSBTAG00000014384	ZDHHC22	0.0304828		TCONS_00965004	ENSBTAG00000002550	-	6:60859561-60888495	0.00867765	novel_148	0.049882	ENSBTAG00000009249	OTP	0.0476435
TCONS_00618902	NUDT3-OT1	ENSBTAG00000019684	NUDT3	0.00578173	0.277286	bta-miR-2890	4.5264	0.042412	0.99999	ENSBTAG00000010345	XPNPEP2	0.00595499									TCONS_01180200	XLOC_1030119	XLOC_1030119	0.00524152	bta-miR-7857-3p	0.024318	ENSBTAG00000006052	PLCD3	0.000373306	novel_circ_0010181	0.042756	bta-miR-1343-5p	0.042149	ENSBTAG00000007888	EFR3B	0.0278376		TCONS_00965004	ENSBTAG00000002550	-	6:60859561-60888495	0.00867765	novel_148	0.049882	ENSBTAG00000002473	ANGPTL4	0.0433963
[truncated: 5,274 more rows]
[truncated: 5 more columns]
